# Supplementary material for: (2E,6E)-2,6-Bis(2-fluoro-5-meth­oxy­benzyl­idene)cyclo­hexan-1-one
Source: Acta Crystallogr Sect E Struct Rep Online. 2010 Nov 27;66(Pt 12):o3309. doi: 10.1107/S1600536810048610 (PMC3011608; doi:10.1107/S1600536810048610)
Supplement: Supplementary file 2 [file e-66-o3309-Isup2.hkl]

# 
# h,k,l, Fc-squared, Fo-squared, sigma(Fo-squared) and status flag 
# 
data_I
_shelx_title ' z in P-1' 
_shelx_refln_list_code          4 
_shelx_F_calc_maximum      199.57 
_exptl_crystal_F_000       776.00 
_reflns_d_resolution_high  0.8409 
 
loop_ 
 _symmetry_equiv_pos_as_xyz 
 'x, y, z' 
 '-x, -y, -z' 
 
_cell_length_a     9.2334 
_cell_length_b     9.7601 
_cell_length_c    21.4325 
_cell_angle_alpha  90.195 
_cell_angle_beta  100.568 
_cell_angle_gamma  92.934 
 
_shelx_F_squared_multiplier     1.000 
 
loop_ 
 _refln_index_h 
 _refln_index_k 
 _refln_index_l 
 _refln_F_squared_calc 
 _refln_F_squared_meas 
 _refln_F_squared_sigma 
 _refln_observed_status 
   1   0   0      199.44      203.64      3.92 o 
   2   0   0     1373.17     1252.49     13.69 o 
   3   0   0       31.88       31.42      2.90 o 
   4   0   0      215.59      195.14      7.65 o 
   5   0   0      112.22      124.43      4.52 o 
   6   0   0       11.38        9.63      1.88 o 
   7   0   0        0.13       -0.43      1.48 o 
   8   0   0       11.05       16.49      4.54 o 
   9   0   0       11.21       16.85      4.91 o 
  10   0   0       10.89       19.71      5.71 o 
 -10   1   0        4.43        0.97      3.78 o 
  -9   1   0        6.84        5.95      3.98 o 
  -8   1   0       24.68       28.92      5.27 o 
  -7   1   0        6.43        7.40      3.18 o 
  -6   1   0       78.08       76.35      6.60 o 
  -5   1   0       56.55       53.98      4.99 o 
  -4   1   0      168.51      161.71      7.25 o 
  -3   1   0      970.09      857.74     14.06 o 
  -2   1   0     1749.52     1652.86     16.72 o 
  -1   1   0        6.09       10.18      1.17 o 
   0   1   0      289.61      299.48      4.78 o 
   2   1   0      788.91      773.71     10.50 o 
   3   1   0       76.83       76.08      2.88 o 
   4   1   0      103.40       87.17      3.56 o 
   5   1   0       13.40       12.13      1.86 o 
   6   1   0      265.53      243.33      8.62 o 
   7   1   0       69.15       67.55      4.38 o 
   8   1   0        2.39        0.84      3.18 o 
   9   1   0       38.63       45.69      6.80 o 
  10   1   0        0.62        0.08      3.46 o 
 -10   2   0        0.25       -1.41      2.73 o 
  -9   2   0        0.14        2.44      2.90 o 
  -8   2   0       12.32       16.67      2.84 o 
  -7   2   0       85.03      107.47      4.98 o 
  -6   2   0       26.70       31.12      2.77 o 
  -5   2   0     1017.18      999.08     11.63 o 
  -4   2   0      163.36      164.31      5.32 o 
  -3   2   0     1151.86     1059.88     11.78 o 
  -2   2   0    13436.17    13787.10     60.64 o 
  -1   2   0      696.77      652.07     10.21 o 
   0   2   0      546.85      540.35     70.68 o 
   1   2   0      762.04      792.41    122.32 o 
   2   2   0     1986.07     1692.72     18.44 o 
   3   2   0     1969.21     1895.73     74.82 o 
   4   2   0        3.90        6.75      1.58 o 
   5   2   0        7.17        8.61      2.69 o 
   6   2   0       15.87       17.17      2.54 o 
   7   2   0       10.14        7.61      2.25 o 
   8   2   0        5.31        5.02      2.30 o 
   9   2   0        0.03       -0.97      3.38 o 
  10   2   0        3.86        1.37      3.34 o 
 -10   3   0        0.90        0.97      3.28 o 
  -9   3   0        0.50       -0.55      2.58 o 
  -8   3   0       25.33       24.86      3.98 o 
  -7   3   0       49.29       42.30      4.39 o 
  -6   3   0      173.52      179.30      7.11 o 
  -5   3   0      132.07      129.13      5.65 o 
  -4   3   0        4.11        7.28      2.73 o 
  -3   3   0      139.22      148.20      7.08 o 
  -2   3   0       25.83       26.47      3.18 o 
  -1   3   0     1411.58     1565.80     18.83 o 
   0   3   0      117.84      124.40     15.00 o 
   1   3   0      405.11      455.20     72.22 o 
   2   3   0       32.16       33.74      4.55 o 
   3   3   0     2451.17     2397.41    214.27 o 
   4   3   0      173.08      166.50      8.79 o 
   5   3   0       43.44       37.83      3.44 o 
   6   3   0       53.71       57.73      4.13 o 
   7   3   0        0.04        0.19      1.71 o 
   8   3   0        0.10        0.62      2.03 o 
   9   3   0        5.15        2.21      3.42 o 
  10   3   0        1.47        1.05      3.66 o 
 -10   4   0        0.01       -2.05      4.22 o 
  -9   4   0        7.02        7.04      5.03 o 
  -8   4   0        0.40        0.28      3.78 o 
  -7   4   0      100.23      101.10      8.85 o 
  -6   4   0       40.02       48.99      6.31 o 
  -5   4   0      125.71      140.51      8.73 o 
  -4   4   0       54.70       66.45      6.03 o 
  -3   4   0       54.21       53.58      4.91 o 
  -2   4   0        7.41        9.85      2.45 o 
  -1   4   0     2297.88     2492.84     27.33 o 
   0   4   0      419.82      402.91     42.36 o 
   1   4   0     5701.58     6002.21    949.48 o 
   2   4   0      304.79      348.37     46.65 o 
   3   4   0      276.18      299.04     38.02 o 
   4   4   0       12.07        7.54      1.86 o 
   5   4   0       32.39       34.52      3.94 o 
   6   4   0       13.69       14.41      3.48 o 
   7   4   0       27.06       34.63      3.98 o 
   8   4   0        5.75        7.97      2.91 o 
   9   4   0        8.87       10.17      4.71 o 
  -9   5   0       19.34       23.25      6.80 o 
  -8   5   0       42.46       51.28      7.92 o 
  -7   5   0       10.91       14.24      4.91 o 
  -6   5   0        0.23        0.64      3.10 o 
  -5   5   0       94.86       90.68      7.56 o 
  -4   5   0       30.27       32.02      4.79 o 
  -3   5   0      580.58      620.77     16.49 o 
  -2   5   0     1179.40     1366.89     23.30 o 
   0   5   0      537.28      669.95     86.76 o 
   1   5   0     1042.01     1105.34    194.03 o 
   2   5   0        3.82        3.35      2.13 o 
   3   5   0       14.00       11.41      2.17 o 
   4   5   0       33.74       38.22      5.41 o 
   5   5   0        2.29        8.40      2.40 o 
   6   5   0        6.08       10.70      2.70 o 
   7   5   0        7.36       10.99      2.94 o 
   8   5   0        0.03        0.59      2.25 o 
   9   5   0        2.80        4.30      4.42 o 
  -9   6   0       10.46        7.84      5.75 o 
  -8   6   0        0.05        4.26      4.54 o 
  -7   6   0       63.68       82.70      9.13 o 
  -6   6   0        2.38       12.79      4.91 o 
  -5   6   0       79.90       85.93      8.05 o 
  -4   6   0        0.92        1.01      2.69 o 
  -3   6   0       26.12       32.66      5.15 o 
  -2   6   0        1.97        1.81      2.37 o 
  -1   6   0       57.90       61.14      6.11 o 
   0   6   0      553.95      605.46     93.62 o 
   1   6   0       28.45       33.08      5.31 o 
   2   6   0       79.12       91.65     18.14 o 
   3   6   0       27.69       21.58      3.03 o 
   4   6   0        3.15        2.94      2.45 o 
   5   6   0        6.52        5.24      2.20 o 
   6   6   0        0.45        1.95      2.40 o 
   7   6   0        2.11        5.12      2.68 o 
   8   6   0        8.98       10.30      3.58 o 
  -8   7   0        0.17        0.92      4.34 o 
  -7   7   0        1.97        1.61      4.46 o 
  -6   7   0        0.03       -3.70      3.70 o 
  -5   7   0        0.41       -2.25      3.42 o 
  -4   7   0        0.01       -2.33      2.77 o 
  -3   7   0       28.41       27.23      5.23 o 
  -2   7   0        2.13        6.07      3.30 o 
  -1   7   0       74.95       74.18      7.08 o 
   0   7   0       30.64       31.81      5.15 o 
   1   7   0       41.46       45.21      4.33 o 
   2   7   0        6.19        3.20      2.18 o 
   3   7   0      189.46      197.74     20.78 o 
   4   7   0      110.20      118.76     14.42 o 
   5   7   0       10.63       13.13      3.42 o 
   6   7   0       40.77       44.09      5.08 o 
   7   7   0        0.13        0.69      2.47 o 
   8   7   0        6.34        6.83      3.42 o 
  -8   8   0        2.39        8.85      5.43 o 
  -7   8   0        0.11        0.12      3.94 o 
  -6   8   0        2.52        1.93      4.22 o 
  -5   8   0       23.62       25.78      6.19 o 
  -4   8   0        0.13        1.29      3.62 o 
  -3   8   0        3.54        3.78      3.70 o 
  -2   8   0      124.50      133.57     10.22 o 
  -1   8   0       15.41       20.23      5.23 o 
   0   8   0       43.92       56.47      7.28 o 
   1   8   0       19.06       14.58      5.87 o 
   2   8   0       40.68       42.36      4.80 o 
   3   8   0       40.09       41.53      6.25 o 
   4   8   0       19.70       26.94      5.31 o 
   5   8   0       31.77       29.47      8.43 o 
   6   8   0        2.30        3.37      2.90 o 
   7   8   0        0.23        0.57      2.80 o 
  -7   9   0        0.42       11.94      6.27 o 
  -6   9   0       10.66       11.74      5.79 o 
  -5   9   0       10.63       11.66      5.31 o 
  -4   9   0        0.61       -0.40      3.94 o 
  -3   9   0        3.26        2.82      4.58 o 
  -2   9   0       75.80       76.91      9.25 o 
  -1   9   0       14.27       11.74      5.11 o 
   0   9   0       41.54       34.43      6.35 o 
   1   9   0       31.11       31.21      6.31 o 
   2   9   0        8.77        6.96      3.16 o 
   3   9   0       58.19       55.70      6.09 o 
   4   9   0        0.00        0.12      4.10 o 
   5   9   0        5.53        2.34      2.68 o 
   6   9   0        3.58        2.54      3.92 o 
  -5  10   0       26.58       19.71      6.68 o 
  -4  10   0        0.00        1.13      5.15 o 
  -3  10   0       10.71        6.76      5.35 o 
  -2  10   0       17.02       24.69      6.92 o 
  -1  10   0        7.81       17.29      6.27 o 
   0  10   0       35.86       36.88      7.44 o 
   1  10   0        6.33        1.49      4.14 o 
   2  10   0        0.31       -1.41      3.58 o 
   3  10   0        0.59        0.76      2.67 o 
   4  10   0        0.35        0.83      2.96 o 
  -3  11   0       11.38       10.86      6.07 o 
  -2  11   0        1.96        4.67      5.51 o 
  -1  11   0       14.21       16.25      6.39 o 
   0  11   0        4.05       11.18      5.67 o 
   1  11   0        3.73        1.85      4.99 o 
   2  11   0        3.90        1.85      4.62 o 
  -2 -11   1        0.03        1.57      4.75 o 
  -1 -11   1        5.75        5.63      5.39 o 
   0 -11   1       17.65       20.15      6.76 o 
   1 -11   1        0.00       -3.66      3.66 o 
   2 -11   1        0.78        4.99      5.47 o 
   3 -11   1       22.39       17.09      7.08 o 
  -5 -10   1        2.39        4.87      3.56 o 
  -4 -10   1        5.00        5.29      3.18 o 
  -3 -10   1        4.84        7.33      3.50 o 
  -2 -10   1        5.58        2.67      2.89 o 
  -1 -10   1       14.47       12.63      5.67 o 
   0 -10   1       15.31       16.45      5.87 o 
   1 -10   1       96.02      104.99     10.42 o 
   2 -10   1       42.34       35.11      7.32 o 
   3 -10   1       39.42       39.01      7.92 o 
   4 -10   1       12.85       13.27      5.83 o 
   5 -10   1       11.91       18.10      6.96 o 
  -6  -9   1        0.00       -2.13      2.57 o 
  -5  -9   1        0.04       -2.30      2.30 o 
  -4  -9   1        0.00       -1.04      2.43 o 
  -3  -9   1       19.75       15.19      5.21 o 
  -2  -9   1        0.13       -1.94      2.23 o 
  -1  -9   1        2.25        1.47      2.59 o 
   0  -9   1        1.32       -0.92      3.66 o 
   1  -9   1       32.79       26.22      6.15 o 
   2  -9   1        0.22        2.65      4.30 o 
   3  -9   1        0.30        3.06      4.22 o 
   4  -9   1        0.18        1.17      4.22 o 
   5  -9   1       55.20       66.65      9.37 o 
   6  -9   1       23.06       29.60      7.32 o 
   7  -9   1        0.12        0.08      4.54 o 
  -7  -8   1        9.76        9.97      4.00 o 
  -6  -8   1       21.46       20.62      4.14 o 
  -5  -8   1       52.93       46.49      9.37 o 
  -4  -8   1      163.33      153.70      7.95 o 
  -3  -8   1        1.60        1.69      2.57 o 
  -2  -8   1        0.32        1.39      2.50 o 
  -1  -8   1       13.91       20.45      5.05 o 
   0  -8   1      242.99      281.10     13.64 o 
   1  -8   1       72.17       76.63      7.84 o 
   2  -8   1        2.49        3.54      3.42 o 
   3  -8   1        0.01        3.66      3.74 o 
   4  -8   1      107.97      122.30     10.38 o 
   5  -8   1        0.46        1.21      4.06 o 
   6  -8   1       32.00       39.58      7.68 o 
   7  -8   1        4.59        7.28      5.11 o 
   8  -8   1        1.24        2.69      5.11 o 
  -8  -7   1       43.75       56.96      6.12 o 
  -7  -7   1       23.18       34.72      4.95 o 
  -6  -7   1       52.35       53.22      5.37 o 
  -5  -7   1        1.38       -0.21      2.09 o 
  -4  -7   1       13.03       13.14      3.05 o 
  -3  -7   1       24.70       28.70      3.88 o 
  -2  -7   1      285.35      252.39     38.49 o 
  -1  -7   1      227.06      194.92     21.84 o 
   0  -7   1      589.22      554.63     78.90 o 
   1  -7   1        0.60        2.53      2.73 o 
   2  -7   1      180.02      202.74     11.07 o 
   3  -7   1       44.91       48.19      6.40 o 
   4  -7   1       60.90       52.49      7.24 o 
   5  -7   1       10.91       11.62      4.87 o 
   6  -7   1       45.96       50.44      7.92 o 
   7  -7   1       10.00       10.98      5.39 o 
   8  -7   1        0.00        0.56      4.67 o 
  -9  -6   1        0.69        4.14      3.25 o 
  -8  -6   1        0.00        0.92      2.47 o 
  -7  -6   1       30.84       29.94      4.35 o 
  -6  -6   1        1.19        0.29      2.10 o 
  -5  -6   1       30.90       27.27      4.69 o 
  -4  -6   1       12.65       18.29      3.34 o 
  -3  -6   1        0.81        2.59      3.14 o 
  -2  -6   1       75.90       82.61     10.82 o 
  -1  -6   1      206.12      225.61     43.33 o 
   0  -6   1       97.43      128.46     23.25 o 
   1  -6   1       58.80       50.77      5.71 o 
   2  -6   1        2.66        0.44      2.29 o 
   3  -6   1       35.77       50.52      5.79 o 
   4  -6   1      251.26      268.32     12.64 o 
   5  -6   1      191.03      208.65     12.27 o 
   6  -6   1        0.00        6.60      4.26 o 
   7  -6   1        7.71        4.10      4.58 o 
   8  -6   1       75.13       69.23      9.45 o 
   9  -6   1        0.47        4.91      5.19 o 
  -9  -5   1        0.06        0.44      2.54 o 
  -8  -5   1        6.77        8.16      3.62 o 
  -7  -5   1        0.22       -0.97      1.84 o 
  -6  -5   1        0.56       -0.35      1.80 o 
  -5  -5   1        0.19       -1.14      1.32 o 
  -4  -5   1       18.33       19.33      2.84 o 
  -3  -5   1       20.20       21.32      3.78 o 
  -2  -5   1      170.71      170.32     27.71 o 
  -1  -5   1       31.05       28.67      2.84 o 
   0  -5   1      196.92      188.23     23.59 o 
   1  -5   1     1286.94     1555.26     24.04 o 
   2  -5   1      209.54      196.73      9.14 o 
   3  -5   1      570.75      558.35     15.76 o 
   4  -5   1       36.38       40.22      5.31 o 
   5  -5   1        5.91        5.07      3.18 o 
   6  -5   1       41.00       31.86      5.75 o 
   7  -5   1       49.39       52.37      7.56 o 
   8  -5   1        0.98        1.41      4.14 o 
   9  -5   1        8.17       11.42      5.71 o 
  -9  -4   1        2.03        3.14      3.86 o 
  -8  -4   1        0.06        2.35      2.37 o 
  -7  -4   1        0.07       -0.56      1.67 o 
  -6  -4   1        6.79        8.46      2.28 o 
  -5  -4   1       15.53       10.47      2.98 o 
  -4  -4   1      111.01      118.76     13.90 o 
  -3  -4   1       53.95       76.40     15.15 o 
  -2  -4   1      816.21      831.45    112.31 o 
  -1  -4   1      339.33      328.78     53.54 o 
   0  -4   1       66.33       76.76      8.07 o 
   1  -4   1      327.65      381.58     10.76 o 
   2  -4   1       34.51       31.13      3.82 o 
   3  -4   1     1267.95     1376.37     22.71 o 
   4  -4   1       35.00       36.64      4.75 o 
   5  -4   1      161.20      157.67      9.34 o 
   6  -4   1       13.55       17.01      4.30 o 
   7  -4   1        4.54        6.07      4.06 o 
   8  -4   1        4.57        5.77      2.99 o 
   9  -4   1        9.90        5.85      3.44 o 
  10  -4   1        1.29       -1.61      4.30 o 
 -10  -3   1        1.79        1.45      3.66 o 
  -9  -3   1        7.07        7.80      4.30 o 
  -8  -3   1        8.89       11.58      2.95 o 
  -7  -3   1       77.65       74.60      4.91 o 
  -6  -3   1       73.08       68.78      4.35 o 
  -5  -3   1       28.44       25.68      2.77 o 
  -4  -3   1      419.86      461.03     20.11 o 
  -3  -3   1      257.53      245.62     12.45 o 
  -2  -3   1       81.41       96.46     16.78 o 
  -1  -3   1        4.17        4.73      1.03 o 
   0  -3   1     1520.84     1514.17    186.28 o 
   1  -3   1      266.03      307.66      8.38 o 
   2  -3   1      198.48      201.76      7.41 o 
   3  -3   1     1032.24     1011.86     18.00 o 
   4  -3   1      467.02      448.16      9.33 o 
   5  -3   1       47.20       54.82      3.98 o 
   6  -3   1       12.88       18.71      3.00 o 
   7  -3   1      173.45      192.35      9.90 o 
   8  -3   1        0.41        0.66      2.71 o 
   9  -3   1        4.74        3.61      2.99 o 
  10  -3   1        0.24       -1.27      3.10 o 
 -10  -2   1        0.61       -2.65      3.58 o 
  -9  -2   1        6.56        6.27      4.22 o 
  -8  -2   1       86.19      103.25      5.97 o 
  -7  -2   1        0.11        1.14      1.76 o 
  -6  -2   1      135.75      126.25      6.08 o 
  -5  -2   1     1096.84     1100.58     29.74 o 
  -4  -2   1      160.92      161.02      5.10 o 
  -3  -2   1        8.55        8.70      1.35 o 
  -2  -2   1     2174.29     2100.23    209.35 o 
  -1  -2   1     6850.52     7017.88   1267.46 o 
   0  -2   1      977.51      920.16    133.17 o 
   2  -2   1      203.09      203.17      4.74 o 
   3  -2   1     1353.26     1248.41     13.08 o 
   4  -2   1      115.18       98.19      3.52 o 
   5  -2   1        3.16        2.65      2.29 o 
   6  -2   1       82.71       90.48      7.24 o 
   7  -2   1       32.26       29.08      5.11 o 
   8  -2   1        2.06        4.42      3.82 o 
   9  -2   1        2.19        1.48      3.36 o 
  10  -2   1        4.05        8.69      3.70 o 
 -10  -1   1        4.43        3.78      4.18 o 
  -9  -1   1       32.00       38.53      6.39 o 
  -8  -1   1        4.82        5.53      2.20 o 
  -7  -1   1      102.75      128.52      5.76 o 
  -6  -1   1       55.51       63.32      3.92 o 
  -5  -1   1        7.14        7.17      1.81 o 
  -4  -1   1      428.35      419.02      7.50 o 
  -3  -1   1      104.33       82.74      3.00 o 
  -2  -1   1     7407.60     6846.81    141.46 o 
  -1  -1   1       14.75       14.24      1.21 o 
   0  -1   1      448.00      471.25      6.01 o 
   1  -1   1      231.37      195.44      8.50 o 
   2  -1   1    39829.16    41719.73    166.59 o 
   3  -1   1       37.07       37.33      3.30 o 
   4  -1   1      578.94      530.39     13.15 o 
   5  -1   1       21.76       24.61      3.74 o 
   6  -1   1       20.08       19.10      3.90 o 
   7  -1   1        1.22        0.84      2.41 o 
   8  -1   1        0.40       -2.25      2.25 o 
   9  -1   1        2.16        3.82      3.54 o 
  10  -1   1        1.39       -1.37      2.94 o 
 -10   0   1       11.08       11.58      5.03 o 
  -9   0   1        2.14        1.29      3.38 o 
  -8   0   1       19.52       27.36      3.44 o 
  -7   0   1       43.15       40.79      3.46 o 
  -6   0   1       33.06       42.07      4.12 o 
  -5   0   1      323.08      272.65      9.91 o 
  -4   0   1       93.04       79.35      4.91 o 
  -3   0   1      153.66      141.94      5.36 o 
  -2   0   1        0.32        3.38      0.97 o 
  -1   0   1      390.89      327.10      4.63 o 
   1   0   1      285.62      284.55      5.14 o 
   2   0   1       43.91       38.95      2.82 o 
   3   0   1      249.28      229.77      4.48 o 
   4   0   1     1115.11     1062.17     11.21 o 
   5   0   1       90.99       79.88      3.80 o 
   6   0   1       58.57       55.55      3.45 o 
   7   0   1        2.32        1.74      1.56 o 
   8   0   1       13.06        7.56      3.74 o 
   9   0   1        0.01        0.60      3.18 o 
  10   0   1        6.48        8.37      4.67 o 
 -10   1   1        0.84        2.33      3.70 o 
  -9   1   1        0.00        3.38      3.34 o 
  -8   1   1        8.29        6.11      3.66 o 
  -7   1   1        1.36        1.09      2.37 o 
  -6   1   1       73.49       68.19      6.15 o 
  -5   1   1      254.58      227.18      9.26 o 
  -4   1   1      103.21       99.68      5.63 o 
  -3   1   1     1832.67     1621.17     18.80 o 
  -2   1   1    23214.68    22866.05    698.38 o 
  -1   1   1        5.24       10.18      1.21 o 
   0   1   1      138.57      149.91      3.47 o 
   1   1   1       66.96       56.44      2.66 o 
   2   1   1     2908.80     2624.33     19.65 o 
   3   1   1     1865.55     1801.50     13.72 o 
   4   1   1      692.80      659.28      9.97 o 
   5   1   1      413.72      415.76      8.33 o 
   6   1   1       15.29       12.04      2.16 o 
   7   1   1        0.15       -0.28      1.51 o 
   8   1   1        2.67        3.98      3.26 o 
   9   1   1        2.44       -0.56      3.14 o 
  10   1   1       11.20       12.35      5.43 o 
 -10   2   1       19.57       26.41      4.84 o 
  -9   2   1        0.85        3.28      2.79 o 
  -8   2   1       36.21       42.22      4.51 o 
  -7   2   1      118.09      122.13      6.27 o 
  -6   2   1        5.42        6.87      2.18 o 
  -5   2   1      208.12      219.29      6.74 o 
  -4   2   1       81.48       84.14      3.97 o 
  -3   2   1       79.69       80.36      3.36 o 
  -2   2   1       18.33       16.33      2.25 o 
  -1   2   1      312.63      361.73      7.59 o 
   0   2   1        0.88        0.05      0.54 o 
   1   2   1    13060.06    13056.42   1775.47 o 
   2   2   1      226.23      197.71     12.11 o 
   3   2   1       37.15       32.27      4.28 o 
   4   2   1       11.26       10.42      1.79 o 
   5   2   1       24.97       20.58      2.41 o 
   6   2   1        1.15        0.44      1.49 o 
   7   2   1       49.16       52.11      4.17 o 
   8   2   1        0.01       -1.45      2.77 o 
   9   2   1        5.28        5.47      4.18 o 
  10   2   1       13.91       16.53      5.51 o 
 -10   3   1        1.25       -0.37      3.23 o 
  -9   3   1        0.21       -1.33      2.65 o 
  -8   3   1        2.14        4.87      2.64 o 
  -7   3   1      201.74      197.19      7.97 o 
  -6   3   1      298.79      284.88      8.71 o 
  -5   3   1      875.60      865.63     22.97 o 
  -4   3   1     2233.15     2124.89     27.70 o 
  -3   3   1      596.07      526.70     12.63 o 
  -2   3   1     4098.39     4223.51     33.55 o 
  -1   3   1     2400.45     2589.42     24.51 o 
   0   3   1     1279.76     1338.61    172.71 o 
   1   3   1      742.19      756.65    107.18 o 
   2   3   1      386.74      396.40     43.54 o 
   3   3   1     1002.95     1006.01     95.64 o 
   4   3   1      317.99      313.14      8.58 o 
   5   3   1        1.42        2.99      1.59 o 
   6   3   1        5.44        5.71      1.95 o 
   7   3   1        1.34        1.69      1.80 o 
   8   3   1       24.94       26.46      5.55 o 
   9   3   1        0.68       -1.01      3.34 o 
  10   3   1        0.32       -0.60      3.46 o 
 -10   4   1        1.43        4.95      5.31 o 
  -9   4   1       15.51       16.53      6.03 o 
  -8   4   1        9.58       16.89      5.39 o 
  -7   4   1        5.03        3.94      3.42 o 
  -6   4   1        7.54        9.85      3.62 o 
  -5   4   1       34.26       23.49      4.30 o 
  -4   4   1        1.09       -1.41      1.97 o 
  -3   4   1       13.83       14.88      2.98 o 
  -2   4   1      210.08      212.76      8.38 o 
  -1   4   1       38.09       45.82      4.10 o 
   0   4   1       18.54       12.37      3.92 o 
   1   4   1      287.59      321.59     60.21 o 
   2   4   1      719.09      796.98    101.07 o 
   3   4   1        2.60        1.85      1.45 o 
   4   4   1       13.01       15.03      2.33 o 
   5   4   1      202.33      196.30      7.02 o 
   6   4   1       61.27       71.89      8.83 o 
   7   4   1       13.12       13.92      3.01 o 
   8   4   1        5.68        4.68      2.82 o 
   9   4   1        2.91        0.72      3.98 o 
 -10   5   1        0.32       -1.33      4.75 o 
  -9   5   1       14.13       19.63      6.11 o 
  -8   5   1       24.80       23.21      6.15 o 
  -7   5   1       48.37       56.15      7.60 o 
  -6   5   1       31.35       34.15      5.67 o 
  -5   5   1       72.71       73.45      6.88 o 
  -4   5   1      259.94      270.90     11.72 o 
  -3   5   1       43.71       54.46      5.39 o 
  -2   5   1       67.99       61.43      5.67 o 
  -1   5   1     1365.52     1597.10     24.50 o 
   0   5   1      750.34      827.54     17.64 o 
   1   5   1      190.34      158.54     23.19 o 
   2   5   1      104.27       93.53     12.05 o 
   3   5   1       71.72       72.65     12.09 o 
   4   5   1      151.29      162.18     19.84 o 
   5   5   1        1.61        0.54      1.68 o 
   6   5   1        2.26        0.07      2.29 o 
   7   5   1        1.37        0.42      2.14 o 
   8   5   1        0.58        2.41      2.70 o 
   9   5   1        7.82       10.86      5.15 o 
  -9   6   1        0.08        4.58      5.63 o 
  -8   6   1        4.43       15.76      5.63 o 
  -6   6   1       66.14       54.91      7.48 o 
  -5   6   1       13.88       15.40      4.67 o 
  -4   6   1       15.89       12.55      3.78 o 
  -3   6   1      114.85      115.55      8.05 o 
  -2   6   1       20.71       21.52      4.06 o 
  -1   6   1      233.38      283.00     11.67 o 
   0   6   1      269.13      327.38     12.36 o 
   1   6   1        0.19       -0.60      1.20 o 
   2   6   1      110.88      126.36     21.22 o 
   3   6   1       49.65       56.60      7.16 o 
   4   6   1       44.86       36.91      3.96 o 
   5   6   1        5.74        4.29      2.36 o 
   6   6   1       19.21       18.81      3.62 o 
   7   6   1        1.90       -0.10      2.35 o 
   8   6   1        2.63        3.08      2.82 o 
  -9   7   1        6.26       13.31      6.35 o 
  -8   7   1       22.20       26.75      7.44 o 
  -7   7   1        5.12        1.49      4.30 o 
  -6   7   1      110.41      128.01     11.10 o 
  -5   7   1       42.79       43.56      6.84 o 
  -4   7   1       50.21       51.61      6.84 o 
  -3   7   1      164.30      178.62     10.70 o 
  -2   7   1       54.97       61.42      6.60 o 
  -1   7   1        4.30        5.59      3.38 o 
   0   7   1      295.26      281.98     12.64 o 
   1   7   1       43.37       40.21      4.08 o 
   2   7   1      159.49      159.40     26.80 o 
   3   7   1      189.06      164.96     11.89 o 
   4   7   1       41.67       42.03      4.91 o 
   5   7   1       70.92       76.46      6.02 o 
   6   7   1        2.36        0.51      2.50 o 
   7   7   1        4.04        6.36      3.21 o 
   8   7   1        1.00        0.47      2.84 o 
  -8   8   1        0.40       -4.30      4.30 o 
  -7   8   1        3.38        1.89      4.91 o 
  -6   8   1        2.24        8.41      4.99 o 
  -5   8   1        0.95        9.29      4.91 o 
  -4   8   1        1.78        1.97      4.18 o 
  -3   8   1        4.84        1.65      3.50 o 
  -2   8   1        0.21       -0.04      2.94 o 
  -1   8   1       29.94       27.19      5.47 o 
   0   8   1      122.91      136.43     10.02 o 
   1   8   1      553.43      639.50     20.59 o 
   2   8   1      236.85      229.36     26.82 o 
   3   8   1        1.34        0.94      2.50 o 
   4   8   1      115.09      106.86      7.08 o 
   5   8   1        2.04       -0.76      2.45 o 
   6   8   1        7.41        3.91      3.01 o 
   7   8   1       13.87       23.80      4.72 o 
  -7   9   1        1.82        3.42      5.39 o 
  -6   9   1        2.65       -1.77      4.75 o 
  -5   9   1        1.98        5.07      4.58 o 
  -4   9   1       45.33       39.05      7.32 o 
  -3   9   1      199.29      199.83     13.24 o 
  -2   9   1        7.32        4.75      4.58 o 
  -1   9   1       14.41       13.59      5.07 o 
   0   9   1       43.18       40.70      6.76 o 
   1   9   1       23.32       30.45      6.48 o 
   2   9   1       10.97        7.96      4.83 o 
   3   9   1        0.06        2.47      2.77 o 
   4   9   1       12.23       11.92      7.06 o 
   5   9   1        0.77       -0.64      2.57 o 
   6   9   1        2.00        0.50      3.36 o 
  -6  10   1        0.00       -0.04      5.27 o 
  -5  10   1        2.75        4.34      5.03 o 
  -4  10   1        0.07        1.17      5.15 o 
  -3  10   1       48.08       43.44      7.92 o 
  -2  10   1       58.78       58.93      8.73 o 
  -1  10   1      137.46      147.05     12.07 o 
   0  10   1        3.39        7.04      5.31 o 
   1  10   1       56.49       77.87      9.65 o 
   2  10   1        9.03        1.73      4.46 o 
   3  10   1        0.03        1.33      4.06 o 
   4  10   1        0.60       -1.03      2.60 o 
  -4  11   1        3.80        6.23      5.87 o 
  -3  11   1        6.64        8.93      5.95 o 
  -2  11   1       27.53       25.06      7.64 o 
  -1  11   1       27.95       24.09      7.40 o 
   0  11   1        7.54        4.30      5.55 o 
   1  11   1       16.54       20.27      6.76 o 
   2  11   1       21.47       33.18      7.88 o 
  -2 -11   2        8.89       15.64      5.99 o 
  -1 -11   2        0.48       -3.78      3.78 o 
   0 -11   2        0.81       -1.81      3.78 o 
   1 -11   2        0.19        0.32      5.11 o 
   2 -11   2        2.18        0.04      4.87 o 
   3 -11   2        2.80        1.69      5.07 o 
  -5 -10   2       17.43       23.00      4.95 o 
  -4 -10   2        3.47       -0.42      2.78 o 
  -3 -10   2       14.99       12.71      3.82 o 
  -2 -10   2       21.14       18.36      4.16 o 
  -1 -10   2       20.70       23.33      6.35 o 
   0 -10   2        0.78       -3.62      3.62 o 
   1 -10   2        5.34        6.92      5.19 o 
   2 -10   2        0.90        3.30      4.99 o 
   3 -10   2       12.54       12.07      5.79 o 
   4 -10   2        0.16       -3.26      3.74 o 
   5 -10   2        7.92       17.49      7.00 o 
  -6  -9   2       13.21       13.93      4.08 o 
  -5  -9   2        4.84        7.05      3.05 o 
  -4  -9   2        6.62       -0.16      2.53 o 
  -3  -9   2       42.01       38.79      8.67 o 
  -2  -9   2        5.11        7.50      3.14 o 
  -1  -9   2       64.70       58.98      5.67 o 
   0  -9   2        1.21        2.61      4.14 o 
   1  -9   2      117.62      125.12     10.50 o 
   2  -9   2       57.84       61.54      8.33 o 
   3  -9   2        0.80        0.72      3.78 o 
   4  -9   2        6.85        1.97      4.10 o 
   5  -9   2       11.86        7.64      5.11 o 
   6  -9   2        8.28        6.60      5.47 o 
   7  -9   2        0.01       -3.86      4.22 o 
  -7  -8   2       11.30       13.32      3.85 o 
  -6  -8   2        9.80       14.10      7.08 o 
  -5  -8   2        5.08        4.12      2.88 o 
  -4  -8   2        2.04        5.84      2.96 o 
  -3  -8   2      146.55      148.89     13.90 o 
  -2  -8   2        2.92        1.52      2.60 o 
  -1  -8   2      131.15      129.13     12.55 o 
   0  -8   2      209.04      207.86     11.87 o 
   1  -8   2       71.01       82.38      8.21 o 
   2  -8   2      112.21      113.33      9.66 o 
   3  -8   2       22.98       16.49      4.99 o 
   4  -8   2       13.21       11.42      4.91 o 
   5  -8   2       38.13       36.20      6.80 o 
   6  -8   2       42.38       32.10      6.96 o 
   7  -8   2        4.88        3.78      4.46 o 
   8  -8   2        3.50        1.33      5.35 o 
  -8  -7   2       18.41       19.00      4.24 o 
  -7  -7   2        6.15        6.36      3.08 o 
  -6  -7   2        8.87        7.62      3.02 o 
  -5  -7   2        3.38        4.18      2.50 o 
  -4  -7   2        0.08        1.26      2.37 o 
  -3  -7   2        5.23        3.12      2.07 o 
  -2  -7   2      146.37      144.14     32.69 o 
  -1  -7   2        9.18       11.71      3.92 o 
   0  -7   2       61.86       66.68     13.70 o 
   1  -7   2       21.68       19.35      4.50 o 
   2  -7   2       29.85       26.10      5.23 o 
   3  -7   2       45.86       50.20      6.52 o 
   4  -7   2        0.53        1.97      3.90 o 
   5  -7   2      101.95      127.85     10.38 o 
   6  -7   2       26.46       26.71      6.23 o 
   7  -7   2        3.39        4.58      4.83 o 
   8  -7   2        0.90       -3.10      4.26 o 
  -9  -6   2        0.66       -1.11      2.68 o 
  -8  -6   2        4.79        3.27      3.00 o 
  -7  -6   2       20.52       24.26      4.02 o 
  -6  -6   2        3.94        1.72      2.11 o 
  -5  -6   2       12.01       12.44      2.92 o 
  -4  -6   2        2.79        1.56      2.35 o 
  -3  -6   2        0.61       -1.34      1.34 o 
  -2  -6   2        5.27        4.02      1.88 o 
  -1  -6   2       35.62       41.41      3.84 o 
   0  -6   2        0.15        0.23      1.46 o 
   1  -6   2      444.52      481.32     14.79 o 
   2  -6   2       85.04       92.41      7.12 o 
   3  -6   2       23.12       22.00      4.46 o 
   4  -6   2      199.55      232.41     12.11 o 
   5  -6   2      255.78      271.81     13.69 o 
   6  -6   2      278.96      281.67     14.73 o 
   7  -6   2        0.01        1.25      4.02 o 
   8  -6   2        0.62       -1.29      4.06 o 
   9  -6   2        0.56        0.88      4.46 o 
  -9  -5   2       10.01       18.93      4.01 o 
  -8  -5   2        0.22       -1.30      2.29 o 
  -7  -5   2       17.81       17.31      3.34 o 
  -6  -5   2        4.78        5.01      2.19 o 
  -5  -5   2      221.47      233.54     21.87 o 
  -4  -5   2       18.97       16.88      6.09 o 
  -3  -5   2       60.73       59.32      9.43 o 
  -2  -5   2      117.21      109.98     17.81 o 
  -1  -5   2      181.54      215.89     31.88 o 
   0  -5   2     1019.24     1090.50    168.67 o 
   1  -5   2        1.91        2.57      2.17 o 
   2  -5   2       64.35       58.93      5.43 o 
   3  -5   2        7.57        7.68      3.18 o 
   4  -5   2       22.56       37.89      5.15 o 
   5  -5   2       53.77       74.21      7.20 o 
   6  -5   2      176.67      180.03     11.63 o 
   7  -5   2        0.08       -2.73      2.73 o 
   8  -5   2        0.03        3.18      4.06 o 
   9  -5   2        2.69        6.52      5.15 o 
 -10  -4   2        0.38       -0.76      3.82 o 
  -9  -4   2        1.79       -1.53      2.39 o 
  -8  -4   2       10.03        7.46      2.77 o 
  -7  -4   2        6.87       11.79      2.85 o 
  -6  -4   2        9.97        6.60      2.22 o 
  -5  -4   2        0.78       -1.07      1.21 o 
  -4  -4   2        8.25        7.81      4.00 o 
  -3  -4   2      222.04      249.84     31.81 o 
  -2  -4   2      233.65      316.04     53.68 o 
  -1  -4   2      184.16      160.25     23.30 o 
   0  -4   2     1729.47     1762.88    224.66 o 
   1  -4   2      312.61      310.68     25.22 o 
   2  -4   2      290.38      325.11     10.47 o 
   3  -4   2      379.11      395.46     12.41 o 
   4  -4   2      974.63      983.55     20.92 o 
   5  -4   2      102.92      116.51      8.17 o 
   6  -4   2        5.41        5.07      3.30 o 
   7  -4   2        0.02        1.76      2.26 o 
   8  -4   2        0.75        3.80      2.84 o 
   9  -4   2        9.37       12.70      4.06 o 
  10  -4   2        0.62        1.90      3.57 o 
 -10  -3   2        8.31       13.63      5.19 o 
  -9  -3   2        4.43        6.31      2.83 o 
  -8  -3   2        1.17        1.07      2.01 o 
  -7  -3   2       35.51       35.31      3.71 o 
  -6  -3   2       31.48       29.54      3.18 o 
  -5  -3   2       50.79       46.69      3.78 o 
  -4  -3   2      350.37      380.11     30.21 o 
  -3  -3   2        0.36        0.72      0.99 o 
  -2  -3   2      266.87      309.73     39.36 o 
  -1  -3   2       80.96       86.68     11.51 o 
   0  -3   2      715.53      651.62     75.73 o 
   1  -3   2        0.52        0.37      0.50 o 
   2  -3   2      295.77      277.40      8.74 o 
   3  -3   2      101.24       89.37      5.71 o 
   4  -3   2       18.45       19.94      2.60 o 
   5  -3   2        8.74        5.22      2.03 o 
   6  -3   2       33.59       40.17      3.98 o 
   7  -3   2      161.16      186.65      8.14 o 
   8  -3   2        0.00        0.90      2.64 o 
   9  -3   2       21.63       25.52      4.71 o 
  10  -3   2       11.00       12.17      4.30 o 
 -10  -2   2       10.61       11.94      4.95 o 
  -9  -2   2       19.63       19.75      5.03 o 
  -8  -2   2       19.15       20.51      3.27 o 
  -7  -2   2        6.03        5.76      2.07 o 
  -6  -2   2      183.84      186.49      8.26 o 
  -5  -2   2      168.09      153.12      4.09 o 
  -4  -2   2     1694.20     1516.34     16.49 o 
  -3  -2   2     1418.20     1322.94     91.35 o 
  -2  -2   2      633.01      621.72     55.75 o 
  -1  -2   2        0.59        4.27      1.37 o 
   0  -2   2     4360.33     4165.95    525.79 o 
   1  -2   2     1326.50     1056.28    197.11 o 
   2  -2   2     1068.28      798.56    120.70 o 
   3  -2   2       62.07       54.03      4.39 o 
   4  -2   2      171.92      148.29      7.65 o 
   5  -2   2      446.58      422.66     13.70 o 
   6  -2   2       23.57       16.37      3.82 o 
   7  -2   2        3.39        4.14      3.26 o 
   8  -2   2        5.23       -1.93      2.90 o 
   9  -2   2       19.17       20.82      3.41 o 
  10  -2   2        3.14        1.08      3.08 o 
 -10  -1   2        3.20        6.31      3.90 o 
  -9  -1   2        0.98       -0.16      3.18 o 
  -8  -1   2       25.11       30.54      3.61 o 
  -7  -1   2       48.57       49.03      3.84 o 
  -6  -1   2       38.51       40.30      3.26 o 
  -5  -1   2      116.99      108.59      4.42 o 
  -4  -1   2       19.07       19.75      1.92 o 
  -3  -1   2       30.59       31.11      2.61 o 
  -2  -1   2    12110.45    10856.10    131.13 o 
  -1  -1   2        7.00       11.14      1.05 o 
   0  -1   2    14669.06    14861.45     89.09 o 
   1  -1   2      972.01      993.14     11.33 o 
   2  -1   2      708.94      619.96     82.25 o 
   3  -1   2       98.43       88.22      4.99 o 
   4  -1   2      178.43      161.47      7.65 o 
   5  -1   2      809.64      823.23     18.65 o 
   6  -1   2        2.05        3.93      1.49 o 
   7  -1   2        1.47        0.04      2.37 o 
   8  -1   2       26.60       25.18      5.51 o 
   9  -1   2        1.09       -2.41      2.94 o 
  10  -1   2        2.08       -0.97      3.38 o 
 -10   0   2        0.01       -0.24      3.02 o 
  -9   0   2        0.04       -0.88      2.73 o 
  -8   0   2        1.08        4.06      2.02 o 
  -7   0   2       46.65       41.09      3.56 o 
  -6   0   2      331.00      312.50     11.60 o 
  -5   0   2        1.17        2.98      1.85 o 
  -4   0   2     1346.90     1190.26     17.47 o 
  -3   0   2      461.54      439.08      8.92 o 
  -2   0   2      266.56      245.75      5.24 o 
  -1   0   2      690.74      601.48      6.97 o 
   0   0   2     1160.08     1054.67     10.91 o 
   2   0   2    23408.91    19650.96   2461.68 o 
   3   0   2     1187.47     1014.37     16.06 o 
   4   0   2     2944.69     2736.25     17.89 o 
   5   0   2       43.24       36.16      2.60 o 
   6   0   2       45.66       44.55      3.20 o 
   7   0   2        0.06       -1.89      2.01 o 
   8   0   2        0.03        0.00      3.10 o 
   9   0   2        0.00        0.56      3.06 o 
  10   0   2        7.08       15.12      5.59 o 
 -10   1   2        0.38        1.51      2.57 o 
  -9   1   2        7.27        5.99      3.74 o 
  -8   1   2       39.14       37.53      5.71 o 
  -7   1   2       20.94       16.45      4.02 o 
  -6   1   2      304.59      308.80     11.76 o 
  -5   1   2      329.25      312.53     10.59 o 
  -4   1   2       67.53       65.18      4.55 o 
  -3   1   2      129.89      116.27      2.88 o 
  -2   1   2     1180.88     1168.92     17.90 o 
  -1   1   2       47.79       42.02      2.05 o 
   0   1   2     7758.61     9318.63     48.65 o 
   1   1   2     7575.48     7797.77     39.23 o 
   2   1   2     5680.89     5101.28     33.44 o 
   3   1   2     3191.40     2787.36     35.66 o 
   4   1   2     1061.34      975.65     11.30 o 
   5   1   2       23.52       16.27      2.10 o 
   6   1   2        0.44        0.16      1.24 o 
   7   1   2       35.68       38.45      5.71 o 
   8   1   2       21.97       27.07      5.59 o 
   9   1   2       23.67       26.99      6.11 o 
  10   1   2        3.14        2.73      4.22 o 
 -10   2   2       15.68       11.82      4.08 o 
  -9   2   2        7.41        9.95      3.51 o 
  -8   2   2      122.09      122.54      6.71 o 
  -7   2   2       34.46       40.30      4.04 o 
  -6   2   2       73.70       70.05      4.43 o 
  -5   2   2        0.01        8.25      7.34 o 
  -4   2   2     5651.22     5454.76    128.62 o 
  -3   2   2     4557.45     4360.66     33.25 o 
  -2   2   2    10532.47    10803.19     51.17 o 
  -1   2   2     6256.66     6671.79     36.42 o 
   0   2   2     3854.73     4482.81     28.65 o 
   1   2   2      125.51      102.47     14.64 o 
   2   2   2       84.70       81.63      3.03 o 
   3   2   2     1923.60     1731.57     67.18 o 
   4   2   2      306.02      281.24      6.66 o 
   5   2   2      289.81      298.06     11.01 o 
   6   2   2       46.24       53.92      3.81 o 
   7   2   2       35.30       34.59      4.16 o 
   8   2   2       46.86       56.59      7.52 o 
   9   2   2       38.80       40.02      7.16 o 
  10   2   2        7.16       15.77      5.59 o 
 -10   3   2        0.25       -1.57      4.71 o 
  -9   3   2        3.65        3.86      2.84 o 
  -8   3   2        2.11       -2.07      2.07 o 
  -7   3   2        6.07        6.59      2.73 o 
  -6   3   2       16.73       19.14      2.86 o 
  -5   3   2      168.42      171.69      8.97 o 
  -4   3   2       74.27       67.39      5.51 o 
  -3   3   2      107.82      104.71      5.92 o 
  -2   3   2       88.87      102.98      5.27 o 
  -1   3   2     2860.67     3195.48     27.55 o 
   0   3   2     1533.13     1743.97     20.03 o 
   1   3   2      358.32      387.45     57.04 o 
   2   3   2      948.94     1061.90     93.56 o 
   3   3   2      270.35      289.23     12.24 o 
   4   3   2       63.27       53.55      3.47 o 
   5   3   2      439.94      446.73      9.80 o 
   6   3   2       27.34       27.94      3.19 o 
   7   3   2       42.86       45.50      4.11 o 
   8   3   2       15.75       11.14      4.63 o 
   9   3   2        2.11        2.29      3.38 o 
  10   3   2        0.86       -1.85      3.66 o 
 -10   4   2       11.72       15.89      6.35 o 
  -9   4   2       13.32       14.04      5.79 o 
  -8   4   2        0.30        0.97      3.58 o 
  -7   4   2       22.57       20.67      4.99 o 
  -6   4   2      172.01      146.64      9.30 o 
  -5   4   2      157.73      185.51      9.66 o 
  -4   4   2      725.21      738.02     17.39 o 
  -3   4   2      948.87     1010.22     19.03 o 
  -2   4   2      200.29      208.24      8.33 o 
  -1   4   2      707.49      771.58     15.23 o 
   0   4   2      424.08      441.28     11.61 o 
   1   4   2       57.61       72.95     10.42 o 
   2   4   2      369.28      445.28     55.79 o 
   3   4   2      792.54      737.44     69.21 o 
   4   4   2        7.91        9.40      2.12 o 
   5   4   2       18.58       23.65      3.08 o 
   6   4   2       14.86       16.21      2.89 o 
   7   4   2       56.63       67.21      4.97 o 
   8   4   2       11.03       16.65      5.35 o 
   9   4   2        6.36       12.71      5.35 o 
 -10   5   2        1.22        4.42      5.47 o 
  -9   5   2        7.17       14.36      5.95 o 
  -8   5   2        8.42       12.55      5.51 o 
  -7   5   2      130.68      149.95     10.94 o 
  -6   5   2        0.01        3.54      3.06 o 
  -5   5   2       10.56        4.95      3.10 o 
  -4   5   2        3.62        7.04      3.06 o 
  -3   5   2      188.81      206.48      9.66 o 
  -2   5   2     2768.47     3058.97     34.92 o 
  -1   5   2       70.13       65.78      5.79 o 
   0   5   2     1237.30     1404.90     23.07 o 
   1   5   2      203.83      179.37      5.54 o 
   2   5   2      282.10      299.65     48.52 o 
   3   5   2      241.43      252.05     30.94 o 
   4   5   2       76.10       77.17      5.59 o 
   5   5   2        1.13       -0.89      1.52 o 
   6   5   2        0.27       -1.64      1.64 o 
   7   5   2       24.75       29.34      5.47 o 
   8   5   2        1.67        0.08      3.46 o 
   9   5   2        8.19       13.63      5.39 o 
  -9   6   2        0.82        6.72      5.47 o 
  -8   6   2       16.91       24.45      6.76 o 
  -7   6   2       42.83       40.54      7.40 o 
  -6   6   2       17.22       19.10      5.15 o 
  -5   6   2       71.04       68.10      7.40 o 
  -4   6   2        8.11        8.41      3.54 o 
  -3   6   2      146.25      145.67      9.13 o 
  -2   6   2        2.12        3.54      2.41 o 
  -1   6   2        0.04        2.13      2.61 o 
   0   6   2       42.70       45.09      5.35 o 
   1   6   2        3.13        8.28      2.25 o 
   2   6   2       41.46       57.77      7.60 o 
   3   6   2        8.91       12.20      4.32 o 
   4   6   2      176.16      176.06     11.43 o 
   5   6   2       57.45       63.28      4.93 o 
   6   6   2        3.26        5.03      3.02 o 
   7   6   2        1.22        0.48      2.40 o 
   8   6   2        0.00        1.65      2.59 o 
  -9   7   2       62.81       96.90     11.70 o 
  -8   7   2       14.67       16.97      6.48 o 
  -7   7   2       67.39       90.58     10.26 o 
  -6   7   2       34.31       31.09      6.52 o 
  -5   7   2        0.10       -1.21      3.62 o 
  -4   7   2        0.96        0.52      3.18 o 
  -3   7   2        2.24       -0.84      2.73 o 
  -2   7   2       80.38       90.83      8.21 o 
  -1   7   2      143.89      150.29      9.78 o 
   0   7   2        0.52        7.68      3.66 o 
   1   7   2      199.64      237.29     12.03 o 
   2   7   2      191.13      198.04     21.97 o 
   3   7   2       48.72       46.92      4.68 o 
   4   7   2       16.47       18.46      3.61 o 
   5   7   2        5.31        6.78      3.11 o 
   6   7   2       16.67       15.18      3.76 o 
   7   7   2        1.92        1.48      2.85 o 
   8   7   2        0.03        1.15      3.07 o 
  -8   8   2       27.01       26.62      7.52 o 
  -7   8   2        1.16        4.87      5.27 o 
  -6   8   2        8.18       10.78      5.31 o 
  -5   8   2       26.11       22.60      6.03 o 
  -4   8   2      176.50      185.01     12.15 o 
  -3   8   2        2.65       -2.25      2.94 o 
  -2   8   2        1.42        1.49      3.66 o 
  -1   8   2        3.25        5.15      3.62 o 
   0   8   2        3.69        5.15      3.94 o 
   1   8   2       94.13       97.47      9.05 o 
   2   8   2      111.33       93.82     19.59 o 
   3   8   2       20.20       17.54      6.82 o 
   4   8   2       34.18       31.69      5.47 o 
   5   8   2        0.26       -0.96      2.58 o 
   6   8   2        3.54        1.15      2.91 o 
   7   8   2       11.54       11.44      4.73 o 
  -7   9   2        0.07       -1.65      4.42 o 
  -6   9   2        6.56        9.41      5.99 o 
  -5   9   2        4.35       11.42      5.75 o 
  -4   9   2       14.98       12.47      5.67 o 
  -3   9   2        1.57        1.89      4.22 o 
  -2   9   2        1.84        2.53      4.10 o 
  -1   9   2       11.68        6.60      4.67 o 
   0   9   2        6.77       11.26      4.83 o 
   1   9   2       52.31       61.58      8.21 o 
   2   9   2        0.10        0.72      3.62 o 
   3   9   2        0.24       -0.93      2.37 o 
   4   9   2       10.89       17.62      3.95 o 
   5   9   2        8.58        7.49      3.37 o 
   6   9   2        0.51       -2.25      2.63 o 
  -6  10   2       17.98       13.63      6.84 o 
  -5  10   2       46.55       44.12      8.73 o 
  -4  10   2        5.48        6.43      5.15 o 
  -3  10   2        2.80        4.22      4.83 o 
  -2  10   2        8.03       10.26      5.59 o 
  -1  10   2        5.18        4.38      4.95 o 
   0  10   2       34.79       32.70      7.20 o 
   1  10   2       33.08       35.80      7.36 o 
   2  10   2        2.18       -0.60      4.38 o 
   3  10   2       19.96       22.84      6.76 o 
   4  10   2        2.71        5.91      3.44 o 
  -4  11   2        0.05       -3.46      4.83 o 
  -3  11   2       27.63       36.08      8.16 o 
  -2  11   2        0.19        1.61      4.79 o 
  -1  11   2       27.59       20.99      6.92 o 
   0  11   2        0.03       -0.04      4.58 o 
   1  11   2        4.99        8.61      5.63 o 
   2  11   2       28.79       34.63      7.80 o 
  -2 -11   3        2.64        4.72      3.52 o 
  -1 -11   3       11.78       13.55      5.95 o 
   0 -11   3        0.31       -1.61      4.18 o 
   1 -11   3        9.94       11.38      5.91 o 
   2 -11   3        3.95        0.68      4.99 o 
   3 -11   3        2.38        1.21      5.03 o 
  -5 -10   3       12.64       17.11      4.35 o 
  -4 -10   3        0.18        1.02      2.61 o 
  -3 -10   3       19.41       20.41      5.01 o 
  -2 -10   3        9.94        8.18      3.33 o 
  -1 -10   3       76.37       63.37      9.63 o 
   0 -10   3        0.18       -0.28      4.30 o 
   1 -10   3        1.16       -0.97      3.86 o 
   2 -10   3        1.58        3.98      4.83 o 
   3 -10   3        0.47       -1.69      3.90 o 
   4 -10   3       49.86       57.52      9.33 o 
   5 -10   3       71.44      107.84     12.35 o 
  -6  -9   3        7.98        6.14      3.26 o 
  -5  -9   3        0.38        2.98      2.70 o 
  -4  -9   3        4.19        3.76      2.81 o 
  -3  -9   3        5.23        4.67      2.97 o 
  -2  -9   3       12.86        9.49      3.28 o 
  -1  -9   3      189.85      180.64     18.15 o 
   0  -9   3       57.36       58.28      7.96 o 
   1  -9   3        9.18        9.69      5.15 o 
   2  -9   3        0.38       -0.88      3.58 o 
   3  -9   3        0.62       -0.08      3.94 o 
   4  -9   3        1.02        3.06      4.42 o 
   5  -9   3       16.10       11.54      5.27 o 
   6  -9   3        4.08        2.37      4.62 o 
  -7  -8   3       30.84       44.08     10.24 o 
  -6  -8   3       47.40       52.20      5.61 o 
  -5  -8   3        0.40        1.78      2.52 o 
  -4  -8   3        2.91        4.59      2.90 o 
  -3  -8   3      445.53      427.04     53.08 o 
  -2  -8   3      319.23      328.07     69.97 o 
  -1  -8   3      374.25      392.06     57.74 o 
   0  -8   3       88.13      103.35      9.13 o 
   1  -8   3       14.62        8.45      4.38 o 
   2  -8   3      101.05      131.75     10.30 o 
   3  -8   3       11.82       12.71      4.95 o 
   4  -8   3       37.53       37.32      7.04 o 
   5  -8   3        3.22        6.31      4.71 o 
   6  -8   3        0.25        0.24      4.30 o 
   7  -8   3        3.72        0.36      4.30 o 
  -8  -7   3        0.00        4.10      4.46 o 
  -7  -7   3        1.49        2.42      2.79 o 
  -6  -7   3      161.52      175.57      8.46 o 
  -5  -7   3       49.84       44.20      4.73 o 
  -4  -7   3       58.69       69.93     10.96 o 
  -3  -7   3        2.24       -0.17      1.91 o 
  -2  -7   3        3.89        3.15      2.08 o 
  -1  -7   3       83.84       76.29     17.04 o 
   0  -7   3       48.48       45.45      9.41 o 
   1  -7   3       54.81       64.60      6.60 o 
   2  -7   3       30.97       31.53      5.27 o 
   3  -7   3      396.30      421.11     16.39 o 
   4  -7   3      107.38      129.54     10.30 o 
   5  -7   3       47.13       43.68      7.28 o 
   6  -7   3       13.21       10.13      5.19 o 
   7  -7   3       26.27       31.77      7.08 o 
   8  -7   3        1.41        5.87      5.15 o 
  -9  -6   3        0.04        3.62      4.30 o 
  -8  -6   3      105.09      121.57     12.77 o 
  -7  -6   3        0.68       -1.98      1.98 o 
  -6  -6   3       28.08       37.13      4.28 o 
  -5  -6   3       14.50       12.55      2.93 o 
  -4  -6   3       29.99       26.03      4.32 o 
  -3  -6   3       84.72       83.48     11.18 o 
  -2  -6   3       24.96       20.47      2.87 o 
  -1  -6   3        0.89        7.40      2.71 o 
   0  -6   3       24.26       18.61      2.70 o 
   1  -6   3      716.66      691.46     73.39 o 
   2  -6   3        1.41        1.21      2.33 o 
   3  -6   3        7.46       15.89      4.02 o 
   4  -6   3        3.66        2.86      3.34 o 
   5  -6   3      278.41      305.52     14.81 o 
   6  -6   3        0.10        2.37      4.30 o 
   7  -6   3       23.37       26.87      6.44 o 
   8  -6   3       13.82       17.86      6.31 o 
   9  -6   3        1.19       -1.17      4.75 o 
  -9  -5   3       10.53       16.23      3.71 o 
  -8  -5   3        0.22        1.52      2.32 o 
  -7  -5   3       16.33       14.47      3.21 o 
  -6  -5   3        6.85        5.88      2.25 o 
  -5  -5   3       66.43       70.20      8.11 o 
  -4  -5   3      160.95      154.29     16.70 o 
  -3  -5   3      207.13      192.01     18.54 o 
  -2  -5   3     1190.66     1023.22    154.47 o 
  -1  -5   3        2.37        4.34      1.43 o 
   0  -5   3       29.60       32.76      4.75 o 
   1  -5   3      114.03      117.61      8.09 o 
   2  -5   3       12.13       14.68      3.38 o 
   3  -5   3      663.90      716.57     18.07 o 
   4  -5   3        0.23        1.05      2.29 o 
   5  -5   3       52.13       54.06      6.60 o 
   6  -5   3        0.82        3.86      3.50 o 
   7  -5   3       48.50       61.02      8.17 o 
   8  -5   3       16.54       17.05      5.71 o 
   9  -5   3        0.10       -1.69      4.26 o 
  -9  -4   3       11.11        8.07      3.18 o 
  -8  -4   3       39.15       42.84      4.62 o 
  -7  -4   3       31.63       32.74      3.85 o 
  -6  -4   3        1.01       -0.46      1.34 o 
  -5  -4   3       10.54        5.26      2.96 o 
  -4  -4   3      154.01      132.55     12.56 o 
  -3  -4   3        2.62        4.75      1.55 o 
  -2  -4   3     1253.78     1445.65    270.26 o 
  -1  -4   3     4211.07     3856.91    492.46 o 
   0  -4   3       58.68       47.10      6.02 o 
   1  -4   3     2190.15     1970.94    231.36 o 
   2  -4   3      579.26      597.70     14.32 o 
   3  -4   3      170.45      178.71      8.77 o 
   4  -4   3       34.03       34.51      4.75 o 
   5  -4   3        0.25        1.53      2.49 o 
   6  -4   3       73.03       76.85      5.29 o 
   7  -4   3        5.40        4.78      2.62 o 
   8  -4   3        2.33       -1.13      2.53 o 
   9  -4   3        6.89        6.46      3.53 o 
  -9  -3   3        1.21        2.68      2.49 o 
  -8  -3   3        0.59        0.06      2.00 o 
  -7  -3   3       22.45       29.25      5.89 o 
  -6  -3   3       25.01       29.17      3.14 o 
  -5  -3   3      617.72      738.15     59.58 o 
  -4  -3   3      854.50     1135.63    132.82 o 
  -3  -3   3        0.81        2.46      1.09 o 
  -2  -3   3     1650.65     1856.53    316.09 o 
  -1  -3   3        0.04        0.37      0.70 o 
   0  -3   3       81.07       67.27      7.35 o 
   1  -3   3      269.29      218.17     22.25 o 
   2  -3   3      429.10      371.61     61.18 o 
   3  -3   3        0.87        2.53      1.30 o 
   4  -3   3       56.98       60.84      5.29 o 
   5  -3   3        2.57        4.14      1.87 o 
   6  -3   3       17.05       20.36      3.30 o 
   7  -3   3       21.44       18.39      3.48 o 
   8  -3   3       12.27       15.18      3.81 o 
   9  -3   3        1.76        2.28      3.06 o 
  10  -3   3        0.19       -0.19      3.29 o 
 -10  -2   3       11.68       11.42      4.87 o 
  -9  -2   3       15.42       17.71      3.54 o 
  -8  -2   3       48.06       58.36      4.70 o 
  -7  -2   3        0.05        0.31      1.48 o 
  -6  -2   3        0.00       -0.93      0.93 o 
  -5  -2   3       97.29       97.63      3.34 o 
  -4  -2   3     2616.15     2482.45     67.38 o 
  -3  -2   3     1476.01     1376.84    104.39 o 
  -2  -2   3      247.76      263.27     37.54 o 
  -1  -2   3      554.73      600.46    101.91 o 
   0  -2   3        0.30        0.28      0.38 o 
   1  -2   3       57.83       53.23      6.86 o 
   2  -2   3        0.07        1.63      0.90 o 
   3  -2   3      171.22      151.97     12.60 o 
   4  -2   3       11.61        8.33      2.69 o 
   5  -2   3      126.21      121.60      8.01 o 
   6  -2   3       68.25       75.95      7.24 o 
   7  -2   3      114.19      132.08      9.70 o 
   8  -2   3       12.05       15.97      4.83 o 
   9  -2   3        7.42        7.48      4.67 o 
  10  -2   3        0.93        0.73      2.43 o 
 -10  -1   3        1.21       -0.20      3.18 o 
  -9  -1   3       12.76       16.53      3.30 o 
  -8  -1   3       98.74      104.84      4.65 o 
  -7  -1   3       23.40       20.26      2.84 o 
  -6  -1   3      117.99      122.56      5.15 o 
  -5  -1   3       47.12       43.74      3.03 o 
  -4  -1   3       95.09       88.23      3.72 o 
  -3  -1   3     1771.90     1669.45     23.04 o 
  -2  -1   3     9038.01     8103.65    203.54 o 
  -1  -1   3      724.11      783.26    128.20 o 
   0  -1   3     6454.84     6134.62     35.39 o 
   1  -1   3       10.15        6.86      1.39 o 
   2  -1   3    11991.52    10168.40   1195.38 o 
   3  -1   3     1207.14      941.64    108.68 o 
   4  -1   3     2068.62     1999.78     26.71 o 
   5  -1   3        1.98        1.43      1.05 o 
   6  -1   3        5.58        5.51      3.02 o 
   7  -1   3        1.38        3.86      3.14 o 
   8  -1   3        0.02       -2.25      2.25 o 
   9  -1   3        2.39        2.13      3.78 o 
  10  -1   3        3.42        5.91      4.79 o 
 -10   0   3        2.53        5.79      4.38 o 
  -9   0   3       44.80       49.27      6.88 o 
  -8   0   3        1.87        1.11      1.74 o 
  -7   0   3        4.89        6.03      2.90 o 
  -6   0   3       19.28       20.15      3.58 o 
  -5   0   3      119.93      118.99      6.44 o 
  -4   0   3      227.88      221.49      7.37 o 
  -3   0   3      779.41      677.57     10.60 o 
  -2   0   3    13351.60    11874.26    298.73 o 
   0   0   3      646.43      561.92      6.51 o 
   1   0   3        5.81        7.84      1.17 o 
   2   0   3    19036.55    16173.01   1247.58 o 
   3   0   3      968.91      788.83     91.85 o 
   4   0   3      526.63      499.49      8.79 o 
   5   0   3       29.48       28.23      3.46 o 
   6   0   3       33.78       28.56      4.83 o 
   7   0   3        4.55        7.72      3.70 o 
   8   0   3        5.93        4.62      3.94 o 
   9   0   3        1.11        1.93      3.54 o 
  10   0   3        2.18        0.72      3.90 o 
 -10   1   3       15.51       16.75      4.23 o 
  -9   1   3        6.08        8.00      3.90 o 
  -8   1   3       23.95       29.72      5.31 o 
  -7   1   3      105.82      124.23      8.37 o 
  -6   1   3       91.20       86.46      6.52 o 
  -5   1   3      108.99       96.05      6.04 o 
  -4   1   3      696.82      615.85      8.88 o 
  -3   1   3      889.53      916.41      9.33 o 
  -2   1   3    21191.55    22061.52    102.00 o 
  -1   1   3       53.98       51.31      2.29 o 
   0   1   3     9015.21    10609.28     54.18 o 
   1   1   3     1024.67     1060.63     12.90 o 
   2   1   3     3019.34     2751.72     24.82 o 
   3   1   3      515.55      434.79     36.00 o 
   4   1   3       31.49       32.67      2.36 o 
   5   1   3       39.15       33.74      3.72 o 
   6   1   3      128.08      131.93      5.28 o 
   7   1   3       53.70       52.33      6.76 o 
   8   1   3        4.84        3.34      3.90 o 
   9   1   3       23.51       25.42      5.95 o 
  10   1   3        8.76       11.18      5.47 o 
 -10   2   3        9.30       12.29      3.88 o 
  -9   2   3        4.10        0.30      2.58 o 
  -8   2   3        9.59       16.17      3.40 o 
  -7   2   3       18.39       23.77      3.30 o 
  -6   2   3      255.83      260.83      7.76 o 
  -5   2   3       96.40       97.59      4.45 o 
  -4   2   3       89.18       84.70      3.85 o 
  -3   2   3       74.30       84.34      4.79 o 
  -2   2   3      281.71      279.44      7.30 o 
  -1   2   3     1706.95     1590.69    302.65 o 
   0   2   3        6.22        5.99      1.41 o 
   1   2   3       16.99       15.37      1.39 o 
   2   2   3        1.60        2.60      0.94 o 
   3   2   3     1989.33     1702.80    160.50 o 
   4   2   3      165.18      151.86      6.40 o 
   5   2   3      522.53      530.27      9.96 o 
   6   2   3       61.56       74.43      4.35 o 
   7   2   3      352.38      424.96     16.87 o 
   8   2   3        0.25       -0.52      2.98 o 
   9   2   3        7.26        7.84      4.50 o 
  10   2   3       15.32       18.46      6.07 o 
 -10   3   3        9.48       11.34      4.03 o 
  -9   3   3        6.11        8.19      3.28 o 
  -8   3   3       39.83       44.10      4.67 o 
  -7   3   3      186.61      184.11      7.55 o 
  -6   3   3      196.87      184.05      9.90 o 
  -5   3   3      392.70      392.65     12.73 o 
  -4   3   3     2720.91     2780.38     31.02 o 
  -3   3   3      108.31      106.24      5.75 o 
  -2   3   3      106.01      114.58      5.59 o 
  -1   3   3      153.12      148.13      6.04 o 
   0   3   3      224.28      191.31      5.28 o 
   1   3   3      362.57      405.47     52.76 o 
   2   3   3      430.24      390.55     43.89 o 
   3   3   3      842.89      832.22     45.50 o 
   4   3   3      298.76      312.60      8.36 o 
   5   3   3       15.46       17.33      2.50 o 
   6   3   3        6.38        5.62      2.01 o 
   7   3   3       98.58       99.20      8.85 o 
   8   3   3        1.67        1.57      3.38 o 
   9   3   3        4.15        5.31      4.26 o 
 -10   4   3        4.07        0.88      4.75 o 
  -9   4   3        0.57        9.37      5.35 o 
  -8   4   3       11.99        6.72      4.42 o 
  -7   4   3       15.49       19.75      4.91 o 
  -6   4   3        7.06       10.62      3.90 o 
  -5   4   3        4.06        5.47      2.86 o 
  -4   4   3       62.80       68.43      5.75 o 
  -3   4   3      260.22      254.87      9.79 o 
  -2   4   3        0.10        1.29      1.77 o 
  -1   4   3     1451.24     1683.43     22.80 o 
   0   4   3     2456.56     2221.32    461.67 o 
   1   4   3      610.80      598.15     13.76 o 
   2   4   3      201.67      179.61     22.77 o 
   3   4   3      143.88      126.52     12.33 o 
   4   4   3       56.14       65.06      4.51 o 
   5   4   3      119.53      118.22      5.66 o 
   6   4   3        4.41        4.68      2.29 o 
   7   4   3       45.20       54.08      4.72 o 
   8   4   3       20.88       25.34      5.99 o 
   9   4   3        0.67       -0.97      3.74 o 
 -10   5   3       13.82       25.78      7.24 o 
  -9   5   3      134.66      146.36     12.39 o 
  -8   5   3        4.20       11.54      5.43 o 
  -7   5   3       15.44       13.23      4.87 o 
  -6   5   3      100.29       89.23      7.93 o 
  -5   5   3       34.74       37.16      5.27 o 
  -4   5   3      158.81      156.86      9.05 o 
  -3   5   3       26.62       36.84      4.83 o 
  -2   5   3      264.01      266.56     10.59 o 
  -1   5   3      701.05      792.85     17.59 o 
   0   5   3       46.25       49.22      8.19 o 
   1   5   3      311.15      331.78     28.09 o 
   2   5   3       39.61       33.64      3.07 o 
   3   5   3      640.15      657.76     58.40 o 
   4   5   3        5.50        2.15      2.59 o 
   5   5   3      235.20      232.41     14.73 o 
   6   5   3       23.99       30.23      3.92 o 
   7   5   3       18.06       17.11      3.41 o 
   8   5   3        0.54        2.01      3.70 o 
   9   5   3        1.59        3.50      4.58 o 
  -9   6   3        1.98        4.14      5.75 o 
  -8   6   3        7.28       16.73      5.95 o 
  -7   6   3        0.60        3.02      4.14 o 
  -6   6   3       34.76       24.09      5.39 o 
  -5   6   3        0.00       -1.45      2.37 o 
  -4   6   3        3.72        7.96      3.50 o 
  -3   6   3       89.16       90.32      7.44 o 
  -2   6   3       62.68       58.01      5.83 o 
  -1   6   3       40.93       42.27      5.07 o 
   0   6   3       58.68       71.66     21.36 o 
   1   6   3      102.56      134.86      8.61 o 
   2   6   3        7.76       12.44      2.92 o 
   3   6   3      479.12      444.34     49.43 o 
   4   6   3       28.51       36.30      4.05 o 
   5   6   3       34.70       35.83      4.24 o 
   6   6   3       12.28       11.31      3.21 o 
   7   6   3        1.56       -0.30      2.25 o 
   8   6   3        0.21        3.82      4.14 o 
  -9   7   3       31.88       33.22      8.33 o 
  -7   7   3       44.02       53.25      8.41 o 
  -6   7   3       62.47       71.08      8.85 o 
  -5   7   3        0.20        0.44      3.30 o 
  -4   7   3       10.91       10.26      4.30 o 
  -3   7   3       60.49       75.70      7.56 o 
  -2   7   3      137.24      146.50      9.66 o 
  -1   7   3      176.03      189.42     10.66 o 
   0   7   3       85.10       89.47      7.80 o 
   1   7   3      427.20      487.52     17.20 o 
   2   7   3      370.16      323.84     42.52 o 
   3   7   3       86.81       84.32      6.34 o 
   4   7   3       24.44       17.59      5.63 o 
   5   7   3       16.46       18.74      3.79 o 
   6   7   3       16.40       16.12      3.91 o 
   7   7   3        1.65        0.38      2.61 o 
  -8   8   3        0.00        1.45      4.91 o 
  -7   8   3        5.54        1.45      5.11 o 
  -6   8   3        0.00        0.48      4.58 o 
  -5   8   3       14.29       19.83      6.07 o 
  -4   8   3       10.09       14.64      5.31 o 
  -3   8   3       67.71       66.69      7.72 o 
  -2   8   3       34.28       34.51      6.03 o 
  -1   8   3        0.00       -0.72      3.22 o 
   0   8   3        8.43       10.50      4.26 o 
   1   8   3        6.78       13.47      4.91 o 
   2   8   3      130.05      133.13     10.42 o 
   3   8   3       73.09       63.56      8.45 o 
   4   8   3        3.76        1.96      2.65 o 
   5   8   3        8.38        9.99      3.45 o 
   6   8   3        6.09        8.70      3.51 o 
   7   8   3       10.13       12.47      4.04 o 
  -7   9   3        1.54        1.49      5.07 o 
  -6   9   3        2.55        6.15      5.31 o 
  -5   9   3        1.47       -1.61      4.42 o 
  -4   9   3       10.73        9.33      5.15 o 
  -3   9   3       37.65       38.05      7.36 o 
  -2   9   3       61.81       59.57      8.21 o 
  -1   9   3       14.97       17.66      5.79 o 
   0   9   3       51.26       43.76      7.16 o 
   1   9   3       49.12       63.75      8.45 o 
   2   9   3        4.18        5.75      4.34 o 
   3   9   3        8.17        9.61      4.71 o 
   4   9   3        0.17        0.55      2.70 o 
   5   9   3        0.49        0.03      2.85 o 
   6   9   3        3.27       -0.64      2.91 o 
  -6  10   3       12.53        9.33      6.07 o 
  -5  10   3        1.97        6.35      5.83 o 
  -4  10   3       15.54       23.13      7.00 o 
  -3  10   3       25.72       22.44      6.68 o 
  -2  10   3        0.31       -2.09      4.22 o 
  -1  10   3        0.16       -1.41      3.86 o 
   0  10   3       18.82       18.74      6.27 o 
   1  10   3       47.55       43.44      7.80 o 
   2  10   3        2.83        1.73      4.02 o 
   3  10   3        5.00       13.27      5.91 o 
   4  10   3        3.94        6.19      5.03 o 
  -3  11   3        0.33        0.00      4.83 o 
  -2  11   3        6.33        5.99      5.83 o 
  -1  11   3       10.25        5.67      5.11 o 
   0  11   3        0.32       -0.48      4.95 o 
   1  11   3        0.70       -0.24      4.67 o 
   2  11   3       11.69       15.32      6.48 o 
  -2 -11   4        2.11        7.09      3.60 o 
  -1 -11   4        1.02        4.79      4.75 o 
   0 -11   4        1.36       -0.24      4.22 o 
   1 -11   4        1.32       -1.29      4.62 o 
   2 -11   4        0.60        0.00      4.75 o 
   3 -11   4        0.01       -1.29      4.50 o 
  -5 -10   4        2.08        3.70      3.30 o 
  -4 -10   4        0.51        5.11      3.14 o 
  -3 -10   4        8.06        9.30      4.48 o 
  -2 -10   4        0.66       -0.59      2.60 o 
  -1 -10   4        0.63       -1.04      2.45 o 
   0 -10   4       34.19       35.63      6.88 o 
   1 -10   4       42.86       49.03      7.80 o 
   2 -10   4       30.97       29.40      7.24 o 
   3 -10   4        4.87        9.73      5.39 o 
   4 -10   4        0.07       -3.46      4.22 o 
   5 -10   4        0.88        6.07      5.75 o 
  -6  -9   4        0.70       -1.01      3.78 o 
  -5  -9   4       13.08       15.06      3.69 o 
  -4  -9   4        8.36        7.29      3.08 o 
  -3  -9   4        2.62        2.94      2.88 o 
  -2  -9   4       24.70       20.92      4.40 o 
  -1  -9   4       29.59       22.95      4.77 o 
   0  -9   4       38.58       33.98      4.61 o 
   1  -9   4       28.60       39.29      6.88 o 
   2  -9   4        3.22       -0.80      4.02 o 
   3  -9   4       21.16       25.18      6.31 o 
   4  -9   4       30.84       28.64      6.72 o 
   5  -9   4        6.97       13.31      5.95 o 
   6  -9   4        1.08       -0.12      4.14 o 
  -7  -8   4        0.61        2.82      4.02 o 
  -6  -8   4       12.93       17.76      3.78 o 
  -5  -8   4       15.17       23.28      4.01 o 
  -4  -8   4      175.38      174.20     28.00 o 
  -3  -8   4       89.28       86.39     14.32 o 
  -2  -8   4       72.11       69.82      9.55 o 
  -1  -8   4        0.62       -2.08      2.08 o 
   0  -8   4      105.09      108.93     14.62 o 
   1  -8   4      108.28      129.10     10.06 o 
   2  -8   4       95.82      120.24      9.78 o 
   3  -8   4       44.84       62.34      7.96 o 
   4  -8   4       52.40       58.85      7.88 o 
   5  -8   4       24.57       24.86      6.39 o 
   6  -8   4        5.37       10.22      5.27 o 
   7  -8   4        1.12        0.60      4.22 o 
  -8  -7   4        0.00       -0.04      3.66 o 
  -7  -7   4        6.77       14.69      3.72 o 
  -6  -7   4      252.38      260.10     19.52 o 
  -5  -7   4      234.43      229.01     16.10 o 
  -4  -7   4       54.36       60.75      5.69 o 
  -3  -7   4      260.31      247.24     21.09 o 
  -2  -7   4      160.75      196.96     39.45 o 
  -1  -7   4       36.97       35.67      7.14 o 
   0  -7   4       10.10        8.47      2.52 o 
   1  -7   4        0.94        1.68      1.67 o 
   2  -7   4        2.35        3.98      3.26 o 
   3  -7   4       13.63       11.38      4.63 o 
   4  -7   4      141.22      151.28     10.86 o 
   5  -7   4       16.36       13.47      5.19 o 
   6  -7   4        0.81        0.28      4.22 o 
   7  -7   4        0.12       -1.77      3.98 o 
   8  -7   4        0.18       -0.40      4.34 o 
  -9  -6   4        0.39       -1.41      3.70 o 
  -8  -6   4       31.74       35.07      7.12 o 
  -7  -6   4        6.28        8.51      2.91 o 
  -6  -6   4        3.49        6.92      2.67 o 
  -5  -6   4       42.34       39.29      4.10 o 
  -4  -6   4        0.07       -0.86      2.63 o 
  -3  -6   4        7.44        9.48      2.27 o 
  -2  -6   4      335.41      390.28     65.96 o 
  -1  -6   4       52.93       54.97      8.61 o 
   0  -6   4        4.53        5.60      2.13 o 
   1  -6   4       85.95       96.83      8.25 o 
   2  -6   4      311.40      362.03     13.49 o 
   3  -6   4        8.19       11.22      3.82 o 
   4  -6   4      105.49      110.23      8.85 o 
   5  -6   4      173.78      178.02     11.55 o 
   6  -6   4       15.71       19.10      5.79 o 
   7  -6   4       75.05       92.03      9.73 o 
   8  -6   4        1.40       -1.93      3.50 o 
   9  -6   4        6.18        9.33      5.47 o 
  -9  -5   4       21.41       27.83      6.43 o 
  -8  -5   4       13.54        9.87      3.02 o 
  -7  -5   4       16.38       14.72      3.04 o 
  -6  -5   4       19.70       19.06      3.04 o 
  -5  -5   4        0.64       -0.12      1.55 o 
  -4  -5   4       34.99       28.17      5.07 o 
  -3  -5   4       59.71       56.75      6.19 o 
  -2  -5   4      116.45       94.20     13.09 o 
  -1  -5   4        0.14       -0.29      0.81 o 
   0  -5   4      124.94      116.75     13.45 o 
   1  -5   4      169.91      178.69     21.16 o 
   2  -5   4       22.71       28.19      4.06 o 
   3  -5   4       83.20      100.66      7.28 o 
   4  -5   4        1.25       -0.48      2.29 o 
   5  -5   4      266.46      268.53     13.08 o 
   6  -5   4       70.76       82.50      8.69 o 
   7  -5   4        0.30        1.89      3.90 o 
   8  -5   4        2.13       -2.29      3.74 o 
   9  -5   4        0.73       -3.14      3.94 o 
 -10  -4   4        2.69        2.21      3.94 o 
  -9  -4   4        2.09       -0.56      3.10 o 
  -8  -4   4        1.32        1.37      2.11 o 
  -7  -4   4        1.01        1.16      1.75 o 
  -6  -4   4       29.48       29.20      3.33 o 
  -5  -4   4       54.82       52.53      3.78 o 
  -4  -4   4       72.59       93.87      9.17 o 
  -3  -4   4      218.04      244.82     42.31 o 
  -2  -4   4        1.20        1.83      0.84 o 
  -1  -4   4      129.46      121.64     15.85 o 
   0  -4   4      491.32      423.67     47.52 o 
   1  -4   4     1142.63     1047.39    115.67 o 
   2  -4   4      458.45      378.87     82.42 o 
   3  -4   4        2.21        2.05      2.41 o 
   4  -4   4      338.25      334.51     12.73 o 
   5  -4   4       36.72       32.88      3.68 o 
   6  -4   4       43.65       45.12      7.02 o 
   7  -4   4       14.99       15.92      3.55 o 
   8  -4   4       13.08       14.30      3.93 o 
   9  -4   4        0.84       -2.11      2.82 o 
  -9  -3   4        0.50        1.06      2.37 o 
  -8  -3   4        2.97        4.49      2.98 o 
  -7  -3   4        3.84        1.07      1.93 o 
  -6  -3   4      353.97      332.07     15.66 o 
  -5  -3   4       12.13        9.75      1.52 o 
  -4  -3   4       35.36       33.19      4.52 o 
  -3  -3   4      400.52      516.24     77.99 o 
  -2  -3   4     1142.68     1360.76    126.47 o 
  -1  -3   4     3030.73     3028.86    287.83 o 
   0  -3   4     2389.90     2071.13    176.56 o 
   1  -3   4      436.69      375.65     30.72 o 
   2  -3   4        0.00       -0.25      0.79 o 
   3  -3   4       95.85       82.73      8.97 o 
   4  -3   4     1500.35     1472.16     48.89 o 
   5  -3   4      377.68      376.04     13.57 o 
   6  -3   4      131.55      139.50      6.79 o 
   7  -3   4        0.58        0.69      2.21 o 
   8  -3   4       47.82       56.73      5.71 o 
   9  -3   4       15.06       15.63      4.13 o 
  10  -3   4        0.25        1.57      3.55 o 
  -9  -2   4       13.46       14.37      3.30 o 
  -8  -2   4       16.68       18.40      4.04 o 
  -7  -2   4       45.33       39.68      4.14 o 
  -6  -2   4        2.14        0.46      1.10 o 
  -5  -2   4      180.22      173.16      5.71 o 
  -4  -2   4     1668.25     1724.70     98.67 o 
  -3  -2   4      236.12      278.91     27.83 o 
  -2  -2   4      508.49      570.40     58.91 o 
  -1  -2   4      505.90      505.05     45.13 o 
   0  -2   4     3418.99     3280.11    183.87 o 
   1  -2   4       36.39       34.73      1.87 o 
   2  -2   4      161.79      153.22     11.59 o 
   3  -2   4      472.55      399.84     44.66 o 
   5  -2   4        0.44        0.32      2.29 o 
   6  -2   4        9.57       10.78      3.62 o 
   7  -2   4        8.18        7.88      3.66 o 
   8  -2   4       10.43        6.72      4.34 o 
   9  -2   4        2.35        0.88      3.70 o 
  10  -2   4        1.06        0.94      2.51 o 
 -10  -1   4        5.31        7.68      4.54 o 
  -9  -1   4       14.82       19.11      3.54 o 
  -8  -1   4       70.71       79.14      4.19 o 
  -7  -1   4       84.67       89.41      3.93 o 
  -6  -1   4       98.43       88.24      4.98 o 
  -5  -1   4        5.08        6.22      1.28 o 
  -4  -1   4      932.30      915.91     10.18 o 
  -3  -1   4      140.77      115.93      8.76 o 
  -2  -1   4     5187.11     5357.71    596.41 o 
  -1  -1   4     2000.83     2646.40    131.58 o 
   0  -1   4     4786.95     4594.64    268.07 o 
   1  -1   4     2231.18     1984.58     51.55 o 
   2  -1   4    10715.48     8851.23    801.30 o 
   3  -1   4       65.69       61.32      4.16 o 
   4  -1   4     1709.75     1394.65    178.61 o 
   5  -1   4       39.18       39.13      3.14 o 
   6  -1   4        0.01       -1.81      2.37 o 
   7  -1   4       20.25       19.26      4.71 o 
   8  -1   4        0.69        2.01      3.38 o 
   9  -1   4        1.02       -1.25      3.42 o 
  10  -1   4        0.36        0.56      4.18 o 
 -10   0   4       12.30       12.03      4.71 o 
  -9   0   4       15.65       20.22      2.86 o 
  -8   0   4        1.15        0.44      1.63 o 
  -7   0   4       17.69       17.05      3.74 o 
  -6   0   4      180.81      159.74      8.05 o 
  -5   0   4      119.86      109.53      6.00 o 
  -4   0   4     1320.79     1095.56     43.63 o 
  -3   0   4     1317.39     1117.39     38.88 o 
  -2   0   4    33360.45    33201.70   3318.49 o 
  -1   0   4     4816.75     5609.97     31.08 o 
   0   0   4     1115.42     1042.48      9.96 o 
   1   0   4     1171.66     1087.54     68.04 o 
   2   0   4     1391.22     1122.55     42.85 o 
   3   0   4       29.79       25.16      2.17 o 
   4   0   4       20.33       20.39      3.12 o 
   5   0   4        1.71        3.28      1.29 o 
   6   0   4      432.52      454.97     16.03 o 
   7   0   4      100.98       90.92      8.29 o 
   8   0   4        4.98        4.83      3.74 o 
   9   0   4        0.23        0.52      3.86 o 
  10   0   4        1.10        0.40      4.02 o 
 -10   1   4        4.32        5.48      3.21 o 
  -9   1   4        0.77       -0.08      2.56 o 
  -8   1   4        1.16       -1.47      1.76 o 
  -7   1   4      212.12      204.65     10.26 o 
  -6   1   4      368.52      400.75     12.73 o 
  -5   1   4     1016.61      943.82     11.48 o 
  -4   1   4      761.84      745.41      9.53 o 
  -3   1   4      437.30      426.27      8.11 o 
  -2   1   4     5163.79     5083.03    659.88 o 
  -1   1   4      415.96      404.71     51.68 o 
   0   1   4     2954.44     3334.19     22.26 o 
   1   1   4     1283.74     1357.38    128.37 o 
   2   1   4      105.84       94.63      3.04 o 
   3   1   4     1369.75     1188.43     71.69 o 
   4   1   4        0.56        0.91      0.81 o 
   5   1   4      756.95      744.03     10.75 o 
   6   1   4      126.08      117.36      8.77 o 
   7   1   4       56.46       52.45      6.76 o 
   8   1   4       19.35       16.09      5.19 o 
   9   1   4        5.85        9.37      4.83 o 
  10   1   4        9.01        7.44      5.35 o 
 -10   2   4        0.05        2.99      3.06 o 
  -9   2   4        6.76        8.15      3.24 o 
  -8   2   4       14.72       18.12      4.16 o 
  -7   2   4        0.92        0.84      1.93 o 
  -6   2   4      394.40      408.12      9.42 o 
  -5   2   4      330.43      336.72      7.80 o 
  -4   2   4      679.51      708.96     14.21 o 
  -3   2   4      496.25      535.04     11.06 o 
  -2   2   4      663.23      753.20     11.85 o 
  -1   2   4      355.47      360.76     61.43 o 
   0   2   4      162.67      196.63      8.34 o 
   1   2   4      504.98      541.84     10.86 o 
   2   2   4        0.00        0.24      0.54 o 
   3   2   4      169.41      136.84     11.11 o 
   4   2   4       79.21       67.33      5.76 o 
   5   2   4      217.85      230.10      9.84 o 
   6   2   4      127.01      133.99      5.63 o 
   7   2   4       11.60       15.85      4.79 o 
   8   2   4       19.72       23.45      5.83 o 
   9   2   4       18.35       17.45      5.79 o 
  10   2   4       12.55       17.21      6.31 o 
 -10   3   4        2.24        4.02      5.19 o 
  -9   3   4       40.49       47.90      7.16 o 
  -8   3   4       82.78       81.42      8.25 o 
  -7   3   4       33.94       39.42      5.59 o 
  -6   3   4       38.43       37.29      5.11 o 
  -5   3   4       31.24       32.38      4.26 o 
  -4   3   4       32.92       42.76      4.34 o 
  -3   3   4       52.89       40.23      3.94 o 
  -2   3   4      299.92      313.70      8.99 o 
  -1   3   4       71.77       72.20     13.98 o 
   0   3   4      316.57      291.80     35.91 o 
   1   3   4       43.59       36.33      3.50 o 
   2   3   4      781.55      779.83     48.74 o 
   3   3   4      277.96      288.76     22.98 o 
   4   3   4        5.83        4.20      1.68 o 
   5   3   4       50.24       56.66      3.88 o 
   6   3   4        0.56        0.80      1.76 o 
   7   3   4       30.89       33.74      6.23 o 
   8   3   4       25.22       21.68      5.83 o 
   9   3   4        0.01        1.53      3.78 o 
 -10   4   4       12.14       11.30      5.87 o 
  -9   4   4       21.76       21.80      5.91 o 
  -8   4   4        5.76       14.16      4.95 o 
  -7   4   4      103.50      104.28      8.53 o 
  -6   4   4      161.22      161.40      9.70 o 
  -5   4   4      108.30      109.35      7.64 o 
  -4   4   4       18.66       25.86      4.14 o 
  -3   4   4       38.13       39.38      4.55 o 
  -2   4   4      532.64      588.06     13.91 o 
  -1   4   4      145.57      138.28     28.15 o 
   0   4   4      956.04      890.92    156.07 o 
   1   4   4      100.01      120.18      3.73 o 
   2   4   4      403.08      399.65     24.34 o 
   3   4   4      753.44      754.42     27.40 o 
   4   4   4      126.22      122.92      5.53 o 
   5   4   4      188.84      176.79      6.81 o 
   6   4   4        4.05        1.98      1.95 o 
   7   4   4      124.49      150.18     11.14 o 
   8   4   4       21.78       27.27      6.39 o 
   9   4   4        0.53        0.04      3.86 o 
 -10   5   4       35.38       42.87      8.29 o 
  -9   5   4        1.87        4.34      4.58 o 
  -8   5   4        8.20        7.32      4.71 o 
  -7   5   4        6.50        6.92      4.34 o 
  -6   5   4       11.07       12.59      4.26 o 
  -5   5   4      121.31      124.44      8.45 o 
  -4   5   4      353.03      364.91     13.21 o 
  -3   5   4       12.03       10.78      3.30 o 
  -2   5   4        8.15       16.37      3.50 o 
  -1   5   4      290.54      263.15     56.84 o 
   0   5   4      676.84      644.94    114.08 o 
   1   5   4       74.43       84.27      3.56 o 
   2   5   4      116.74      119.56     11.13 o 
   3   5   4      588.22      547.15     50.21 o 
   4   5   4       13.80       12.34      2.59 o 
   5   5   4      400.15      396.16     10.78 o 
   6   5   4       90.47       94.77      5.89 o 
   7   5   4        0.93        2.56      2.29 o 
   8   5   4        0.95        0.08      3.74 o 
   9   5   4        0.00        2.33      4.83 o 
  -9   6   4       19.52       29.96      7.56 o 
  -8   6   4      117.36      124.23     11.59 o 
  -7   6   4      125.39      125.12     10.46 o 
  -6   6   4       12.53       16.85      4.91 o 
  -5   6   4       79.14       85.84      8.01 o 
  -4   6   4        9.20       13.51      3.98 o 
  -3   6   4      220.67      220.05     10.87 o 
  -2   6   4        3.23        6.64      2.94 o 
  -1   6   4       12.33       12.34      2.23 o 
   0   6   4       38.29       46.32     10.52 o 
   1   6   4        2.05        1.93      2.41 o 
   2   6   4       47.58       48.07      4.04 o 
   3   6   4       54.59       50.14      4.30 o 
   4   6   4       32.66       33.83      4.06 o 
   5   6   4      100.76      102.63      6.41 o 
   6   6   4       26.77       30.82      4.29 o 
   7   6   4        0.09       -1.15      2.30 o 
   8   6   4        0.00        2.98      4.30 o 
  -9   7   4        1.33       -1.05      5.07 o 
  -8   7   4       20.25       32.50      7.56 o 
  -7   7   4      117.09      144.10     12.31 o 
  -6   7   4        4.71        3.90      4.75 o 
  -5   7   4      116.91      102.99      9.57 o 
  -4   7   4        6.91        9.81      4.06 o 
  -3   7   4       34.52       27.87      5.23 o 
  -2   7   4       30.09       31.61      5.47 o 
  -1   7   4       51.07       51.02     11.16 o 
   0   7   4       54.65       56.68      6.56 o 
   1   7   4      178.28      200.60     11.39 o 
   2   7   4       31.67       34.03      5.99 o 
   3   7   4      134.84      142.50     21.02 o 
   4   7   4      422.12      442.59     22.57 o 
   5   7   4        9.70        8.44      3.17 o 
   6   7   4       13.50       16.02      3.88 o 
   7   7   4        2.51        1.04      2.73 o 
  -8   8   4        7.13        3.02      5.11 o 
  -7   8   4        5.11        1.45      4.75 o 
  -6   8   4        0.28        2.13      4.38 o 
  -5   8   4        3.28        6.23      5.07 o 
  -4   8   4       26.78       24.33      6.19 o 
  -3   8   4        1.34        3.42      3.78 o 
  -2   8   4       43.38       42.23      6.48 o 
  -1   8   4      130.03      130.72     10.30 o 
   0   8   4       76.15       80.77      8.73 o 
   1   8   4        1.02        0.04      3.54 o 
   2   8   4       11.23        9.49      4.67 o 
   3   8   4        6.14        9.01      4.87 o 
   4   8   4        1.25        2.21      2.63 o 
   5   8   4        6.73        3.70      2.90 o 
   6   8   4        1.78        2.14      3.02 o 
  -7   9   4        0.58       -1.69      4.99 o 
  -6   9   4        0.10       -0.84      4.67 o 
  -5   9   4       10.05       11.82      5.71 o 
  -4   9   4       52.25       44.20      7.88 o 
  -3   9   4       34.24       35.72      7.08 o 
  -2   9   4       52.51       51.85      7.72 o 
  -1   9   4       48.00       45.97      7.36 o 
   0   9   4       44.95       57.24      8.25 o 
   1   9   4       22.27       35.79      7.12 o 
   2   9   4        3.16        1.77      4.46 o 
   3   9   4        0.17       -1.57      3.70 o 
   4   9   4        6.50       13.79      5.79 o 
   5   9   4        4.90        8.49      3.59 o 
  -6  10   4       10.30       14.68      6.80 o 
  -5  10   4        6.91        5.75      5.67 o 
  -4  10   4       74.77       64.64      9.69 o 
  -3  10   4        3.70        3.38      5.23 o 
  -2  10   4        3.31        0.00      4.75 o 
  -1  10   4        5.85        0.28      4.26 o 
   0  10   4       15.29       17.86      6.43 o 
   1  10   4        1.33        3.38      4.99 o 
   2  10   4        6.56        8.53      5.39 o 
   3  10   4        6.71        2.65      4.67 o 
   4  10   4        0.09        1.01      4.75 o 
  -3  11   4       15.67       20.91      7.48 o 
  -2  11   4        0.22       -1.13      4.46 o 
  -1  11   4       28.96       24.49      7.20 o 
   0  11   4        1.83        2.82      4.54 o 
   1  11   4        0.01        4.34      5.23 o 
   2  11   4        2.43       10.66      6.56 o 
  -2 -11   5        1.41        5.24      3.53 o 
  -1 -11   5        6.21        9.17      5.55 o 
   0 -11   5        1.84       -2.65      4.06 o 
   1 -11   5        1.15       -2.94      4.06 o 
   2 -11   5        2.73       -2.17      4.71 o 
  -4 -10   5        3.21        5.37      3.14 o 
  -3 -10   5        2.37        3.74      3.00 o 
  -2 -10   5       17.55       14.82      3.90 o 
  -1 -10   5       15.93       19.17      4.29 o 
   0 -10   5        0.23       -3.86      3.86 o 
   1 -10   5        8.10        8.08      4.87 o 
   2 -10   5       18.22       21.20      6.76 o 
   3 -10   5        0.83        1.01      4.58 o 
   4 -10   5       12.58       14.52      6.60 o 
   5 -10   5       24.35       25.14      7.68 o 
  -6  -9   5        6.93        8.85      5.07 o 
  -5  -9   5       16.85       15.73      3.75 o 
  -4  -9   5        0.77        0.53      2.54 o 
  -3  -9   5       10.90        8.62      3.23 o 
  -2  -9   5       27.29       27.02      4.32 o 
  -1  -9   5       37.36       37.38      6.37 o 
   0  -9   5       20.68       24.31      4.04 o 
   1  -9   5       43.73       59.49      8.29 o 
   2  -9   5        1.26        4.02      4.46 o 
   3  -9   5       38.72       37.12      7.08 o 
   4  -9   5        9.14       18.26      6.03 o 
   5  -9   5        4.75        4.62      4.91 o 
   6  -9   5        2.40        4.95      4.91 o 
  -7  -8   5       16.42       17.09      6.15 o 
  -6  -8   5       35.40       43.32      7.88 o 
  -5  -8   5       49.74       65.81     10.38 o 
  -4  -8   5      159.47      160.73     20.86 o 
  -3  -8   5       45.12       42.42      4.79 o 
  -2  -8   5        9.38        5.06      2.80 o 
  -1  -8   5       81.95       73.76     15.47 o 
   0  -8   5        4.87        8.57      3.18 o 
   1  -8   5      242.21      276.82     13.89 o 
   2  -8   5      387.98      428.82     17.19 o 
   3  -8   5       38.17       41.79      6.88 o 
   4  -8   5       25.93       30.85      6.48 o 
   5  -8   5        0.73        1.09      4.14 o 
   6  -8   5        5.16       11.58      5.59 o 
   7  -8   5        0.98        2.61      4.83 o 
  -8  -7   5       14.81       12.99      5.27 o 
  -7  -7   5       18.91       19.39      5.71 o 
  -6  -7   5       81.82       80.94      8.59 o 
  -5  -7   5      124.29      103.88      8.23 o 
  -4  -7   5       18.70       12.96      3.14 o 
  -3  -7   5        0.04       -0.37      2.01 o 
  -2  -7   5       18.57       20.47      6.01 o 
  -1  -7   5       41.47       40.08      9.93 o 
   0  -7   5       64.34       64.81      6.07 o 
   1  -7   5       12.79       11.24      4.16 o 
   2  -7   5       21.98       20.15      4.79 o 
   3  -7   5        0.78        2.01      3.38 o 
   4  -7   5       74.24       77.72      8.73 o 
   5  -7   5       38.99       42.39      6.96 o 
   6  -7   5       14.89       19.95      6.11 o 
   7  -7   5        4.07        1.65      4.58 o 
   8  -7   5        0.44       -1.09      4.38 o 
  -9  -6   5        4.36        1.89      4.14 o 
  -8  -6   5        1.51       -2.17      3.02 o 
  -7  -6   5       10.68        7.64      3.82 o 
  -6  -6   5       50.69       40.19      4.36 o 
  -5  -6   5       13.47        7.98      2.62 o 
  -4  -6   5       56.82       56.90      9.49 o 
  -3  -6   5      104.93       95.30     16.90 o 
  -2  -6   5        6.89        5.35      3.88 o 
  -1  -6   5       93.70       90.66      9.01 o 
   0  -6   5       44.65       40.50      4.86 o 
   1  -6   5      158.69      145.34     18.07 o 
   2  -6   5       99.91      110.56      7.80 o 
   3  -6   5      183.48      203.83     11.07 o 
   4  -6   5       12.10        5.79      3.98 o 
   5  -6   5       26.86       31.69      6.23 o 
   6  -6   5      132.63      149.02     11.75 o 
   7  -6   5        1.68        2.37      4.22 o 
   8  -6   5        0.50       -3.46      3.46 o 
  -9  -5   5       12.32       20.63      6.11 o 
  -8  -5   5       13.57        8.57      4.38 o 
  -7  -5   5        3.24        1.24      2.02 o 
  -6  -5   5        0.02        0.04      1.72 o 
  -5  -5   5       12.79       15.51      2.65 o 
  -4  -5   5      210.73      205.28     17.69 o 
  -3  -5   5       47.28       53.29      7.56 o 
  -2  -5   5      619.79      532.87     69.12 o 
  -1  -5   5      251.00      224.31     26.56 o 
   0  -5   5        1.01        2.55      1.08 o 
   1  -5   5      143.29      116.23     12.05 o 
   2  -5   5       16.84       18.66      4.12 o 
   3  -5   5        8.00        4.30      2.61 o 
   4  -5   5      123.10      128.07      9.05 o 
   5  -5   5       31.24       38.33      6.03 o 
   6  -5   5        9.89       14.04      4.95 o 
   7  -5   5        0.04       -0.72      3.38 o 
   8  -5   5        4.29        9.29      4.99 o 
   9  -5   5        0.76        1.01      4.87 o 
 -10  -4   5        6.09        5.59      4.26 o 
  -9  -4   5        0.95        1.09      3.38 o 
  -8  -4   5        2.19       -1.09      2.57 o 
  -7  -4   5       46.43       53.89      4.42 o 
  -6  -4   5       66.23       72.02      4.66 o 
  -5  -4   5      328.25      306.16      9.78 o 
  -4  -4   5      364.89      448.38     68.66 o 
  -3  -4   5       60.66       73.53      6.38 o 
  -2  -4   5      141.41      123.09     11.08 o 
  -1  -4   5     1483.09     1498.43    166.47 o 
   0  -4   5       50.48       49.94      5.67 o 
   1  -4   5      220.52      220.44     22.85 o 
   2  -4   5       99.27       76.24     16.86 o 
   3  -4   5       11.14       10.37      4.16 o 
   4  -4   5        0.11        2.82      2.33 o 
   5  -4   5       50.87       55.21      4.75 o 
   6  -4   5       70.63       78.98      7.70 o 
   7  -4   5       13.01       15.27      4.75 o 
   8  -4   5        1.19        0.50      2.67 o 
   9  -4   5        4.27        7.12      3.49 o 
 -10  -3   5        1.58        2.90      4.22 o 
  -9  -3   5        0.68       -0.12      3.30 o 
  -8  -3   5       36.90       38.57      4.20 o 
  -7  -3   5       40.98       45.20      4.04 o 
  -6  -3   5      265.72      263.92     13.95 o 
  -5  -3   5       56.90       63.25      8.13 o 
  -4  -3   5      787.08      894.86    137.50 o 
  -3  -3   5      332.94      362.71     51.37 o 
  -2  -3   5     1002.17     1213.16    109.26 o 
  -1  -3   5       39.32       42.15      4.14 o 
   0  -3   5      850.66      853.23     70.27 o 
   1  -3   5       12.00       12.03      1.19 o 
   2  -3   5     1921.13     1614.10    255.68 o 
   3  -3   5      497.12      428.21     40.19 o 
   4  -3   5      112.91       94.15     11.45 o 
   5  -3   5       19.27       23.46      3.22 o 
   6  -3   5        0.61        1.15      2.09 o 
   7  -3   5        5.90        4.55      6.01 o 
   8  -3   5        6.57        7.57      3.31 o 
   9  -3   5        7.23        7.18      3.53 o 
 -10  -2   5        0.01        0.68      3.74 o 
  -9  -2   5        8.36        7.76      4.38 o 
  -8  -2   5       35.83       39.75      4.04 o 
  -7  -2   5        2.52        4.22      1.93 o 
  -6  -2   5       18.84       24.01      2.20 o 
  -5  -2   5       86.25       92.31      3.32 o 
  -4  -2   5     1237.42     1249.80    103.39 o 
  -3  -2   5     1964.65     2011.94    223.42 o 
  -2  -2   5      667.86      780.03     85.99 o 
  -1  -2   5      188.24      243.48     20.01 o 
   0  -2   5      208.08      224.61      9.71 o 
   1  -2   5       92.66       95.70      5.70 o 
   2  -2   5      454.73      374.91     16.31 o 
   3  -2   5     1442.24     1276.66    161.34 o 
   4  -2   5        6.16        1.47      2.05 o 
   5  -2   5      234.76      271.47     11.75 o 
   6  -2   5       11.70       11.62      3.94 o 
   7  -2   5       25.30       18.58      4.83 o 
   8  -2   5        8.36       13.71      5.23 o 
   9  -2   5        2.97        4.26      4.46 o 
  10  -2   5        1.42        1.77      2.64 o 
  -9  -1   5      102.74      123.05      6.78 o 
  -8  -1   5      145.71      154.28      5.53 o 
  -7  -1   5       14.98       10.45      1.88 o 
  -6  -1   5      175.27      167.15      4.78 o 
  -5  -1   5      177.61      158.23      6.54 o 
  -4  -1   5        0.35       -0.31      0.91 o 
  -3  -1   5      302.10      254.05     17.27 o 
  -2  -1   5     1218.60     1151.33    157.04 o 
  -1  -1   5      703.28      843.04     55.82 o 
   0  -1   5      815.59      770.86     95.55 o 
   1  -1   5     4446.18     3867.25     54.84 o 
   2  -1   5      589.59      494.40     34.77 o 
   3  -1   5      774.13      641.77     68.76 o 
   4  -1   5     1034.00      916.74    127.56 o 
   5  -1   5      168.88      164.88      9.42 o 
   6  -1   5        1.86       -2.21      2.21 o 
   7  -1   5        2.97        3.02      3.22 o 
   8  -1   5       28.17       29.20      6.11 o 
   9  -1   5       25.67       35.63      7.20 o 
  10  -1   5        1.68       -0.88      3.86 o 
  -9   0   5       42.31       43.75      3.71 o 
  -8   0   5        0.32       -1.13      2.90 o 
  -7   0   5       16.10       20.73      2.90 o 
  -6   0   5        6.85        6.50      1.80 o 
  -5   0   5       25.80       24.48      2.39 o 
  -4   0   5     1377.58     1215.70     31.88 o 
  -3   0   5       29.43       29.78      1.82 o 
  -2   0   5     3593.10     3619.63     18.21 o 
  -1   0   5     1399.15     1573.05     90.01 o 
   0   0   5     2577.56     2656.90    488.55 o 
   1   0   5      399.88      426.44     40.04 o 
   2   0   5      938.50      818.64     17.70 o 
   3   0   5      290.83      250.53     21.88 o 
   4   0   5     1897.18     1497.00    180.68 o 
   5   0   5      907.15      913.56     20.95 o 
   6   0   5      196.00      216.32     11.47 o 
   7   0   5       83.66       82.43      8.37 o 
   8   0   5        0.17       -1.93      2.61 o 
   9   0   5        0.33        0.60      3.74 o 
  10   0   5        0.65       -1.57      4.14 o 
 -10   1   5        2.89        0.00      2.30 o 
  -9   1   5       18.83       20.42      3.07 o 
  -8   1   5      136.59      145.20      6.80 o 
  -7   1   5        0.00        2.05      1.81 o 
  -6   1   5        1.35        1.32      1.65 o 
  -5   1   5      273.19      256.29     14.80 o 
  -4   1   5       11.64       13.78      1.43 o 
  -3   1   5        8.70       12.95      2.05 o 
  -2   1   5     3836.09     3949.42    435.12 o 
  -1   1   5        3.68        6.26      0.94 o 
   0   1   5     1466.10     1618.64    153.96 o 
   1   1   5       29.67       32.14      3.48 o 
   2   1   5      283.17      261.63      5.40 o 
   3   1   5      470.99      449.18     23.18 o 
   4   1   5      330.96      288.34     18.50 o 
   5   1   5      514.89      495.08     20.23 o 
   6   1   5       20.29       21.56      4.63 o 
   7   1   5        6.94        6.80      3.86 o 
   8   1   5        9.83        8.33      4.50 o 
   9   1   5        6.10        3.06      4.38 o 
  10   1   5        0.20       -0.56      3.86 o 
 -10   2   5        0.05        2.26      2.41 o 
  -9   2   5        0.66        0.45      2.51 o 
  -8   2   5       47.62       51.87      4.56 o 
  -7   2   5       18.54       15.11      2.82 o 
  -6   2   5      538.33      534.23     10.59 o 
  -5   2   5       13.26       18.26      3.30 o 
  -4   2   5       18.20       23.33      3.06 o 
  -3   2   5      582.09      568.94     83.73 o 
  -2   2   5       62.21       56.15      7.52 o 
  -1   2   5     1103.18     1079.42    128.19 o 
   0   2   5     1634.34     1889.28     13.29 o 
   1   2   5      312.77      339.77     38.50 o 
   2   2   5      307.51      290.98      5.60 o 
   3   2   5     1153.66     1052.69     55.90 o 
   4   2   5       26.77       24.34      1.83 o 
   5   2   5       49.40       49.39      3.42 o 
   6   2   5       92.29       94.74      8.09 o 
   7   2   5       79.10       73.33      8.17 o 
   8   2   5       24.26       32.18      6.52 o 
   9   2   5        6.15       12.79      5.31 o 
 -10   3   5        3.40        7.80      4.95 o 
  -9   3   5        1.41        3.70      4.22 o 
  -8   3   5       46.55       56.15      6.84 o 
  -7   3   5      161.25      161.68      9.86 o 
  -6   3   5      170.16      167.53      9.09 o 
  -5   3   5     1134.48     1165.24     21.30 o 
  -4   3   5      314.97      315.29     10.39 o 
  -3   3   5       98.38       93.84      5.35 o 
  -2   3   5      138.19      128.06     24.59 o 
  -1   3   5      369.82      360.44     56.76 o 
   0   3   5     1793.91     2010.16    133.70 o 
   1   3   5      749.22      947.63     80.16 o 
   2   3   5       19.74       19.88      2.94 o 
   3   3   5        1.57        0.93      0.85 o 
   4   3   5      144.61      134.23     13.92 o 
   5   3   5       73.10       68.18      4.21 o 
   6   3   5       18.37       23.13      4.91 o 
   7   3   5      103.61      103.71      9.45 o 
   8   3   5       19.48       21.28      6.11 o 
   9   3   5        5.08        7.88      5.07 o 
 -10   4   5        0.02        0.12      4.79 o 
  -9   4   5        2.13        1.09      4.42 o 
  -8   4   5       37.08       25.42      5.79 o 
  -7   4   5        0.17       -1.13      2.98 o 
  -6   4   5       30.92       27.71      4.95 o 
  -5   4   5      251.77      261.83     11.11 o 
  -4   4   5      281.08      295.51     11.03 o 
  -3   4   5      439.63      449.41     12.78 o 
  -2   4   5      727.10      636.78    124.62 o 
  -1   4   5       41.51       41.69      6.40 o 
   0   4   5       69.57       71.06      4.69 o 
   1   4   5       54.42       67.95      7.20 o 
   2   4   5       46.32       51.78      3.64 o 
   3   4   5      135.75      150.80     18.73 o 
   4   4   5      127.08      133.62      5.73 o 
   5   4   5       12.67       14.23      2.71 o 
   6   4   5        1.97        1.83      2.04 o 
   7   4   5       58.98       66.29      8.08 o 
   8   4   5       33.79       41.51      7.44 o 
   9   4   5        0.10       -0.36      3.82 o 
 -10   5   5        8.99       17.98      6.52 o 
  -9   5   5       17.62       26.99      6.88 o 
  -8   5   5        0.01        1.73      4.30 o 
  -7   5   5      161.83      160.34     10.90 o 
  -6   5   5      102.15      106.37      8.65 o 
  -5   5   5       76.30       74.10      6.96 o 
  -4   5   5        0.15        2.73      2.53 o 
  -3   5   5      201.67      206.81      9.70 o 
  -2   5   5        5.83        3.35      2.01 o 
  -1   5   5      412.72      356.24     67.15 o 
   0   5   5       11.48       10.54      2.02 o 
   1   5   5       90.23      107.21      4.12 o 
   2   5   5      167.08      179.45      9.46 o 
   3   5   5       57.64       53.81      4.12 o 
   4   5   5       28.93       33.62      3.72 o 
   5   5   5      390.67      375.35     10.63 o 
   6   5   5       80.58       85.20      5.76 o 
   7   5   5        4.92        4.50      3.98 o 
   8   5   5        2.47        7.08      5.11 o 
  -9   6   5       32.61       42.27      8.00 o 
  -8   6   5       17.50       17.74      5.99 o 
  -7   6   5      186.10      193.42     12.51 o 
  -6   6   5        2.92        0.56      3.58 o 
  -5   6   5       77.04       70.20      7.24 o 
  -4   6   5      125.97      116.32      8.41 o 
  -3   6   5        0.09       -0.36      2.41 o 
  -2   6   5       85.08       78.56     19.23 o 
  -1   6   5        7.06        5.84      1.99 o 
   0   6   5       11.42        9.34      1.99 o 
   1   6   5       22.78       28.40      4.75 o 
   2   6   5       21.88       29.00      5.03 o 
   3   6   5       91.88       76.70      9.47 o 
   4   6   5       35.96       38.24      4.32 o 
   5   6   5      146.55      160.04      7.79 o 
   6   6   5       10.21       14.56      3.54 o 
   7   6   5        0.34        0.48      4.22 o 
   8   6   5        3.51        3.46      4.34 o 
  -9   7   5        1.34       -0.28      5.43 o 
  -8   7   5        1.14       -1.93      4.54 o 
  -7   7   5      170.71      180.86     12.96 o 
  -6   7   5        3.25        3.62      4.83 o 
  -5   7   5       40.47       37.20      6.60 o 
  -4   7   5      104.78      101.74      8.77 o 
  -3   7   5        0.17       -0.32      3.14 o 
  -2   7   5        6.00        6.30      2.37 o 
  -1   7   5        1.07        3.00      2.02 o 
   0   7   5      242.41      239.21     12.40 o 
   1   7   5        5.80        5.63      3.70 o 
   2   7   5       21.48       33.90      6.11 o 
   3   7   5      926.85     1026.21     26.86 o 
   4   7   5       69.49       72.55      5.98 o 
   5   7   5        9.20        9.21      3.24 o 
   6   7   5        4.50        2.88      2.84 o 
   7   7   5        3.73        1.69      4.10 o 
  -8   8   5        4.42        4.06      5.87 o 
  -7   8   5        0.28       -1.49      4.58 o 
  -6   8   5        0.74        0.00      4.14 o 
  -5   8   5       10.39       13.75      5.71 o 
  -4   8   5      164.55      163.04     11.79 o 
  -3   8   5       24.28       28.88      6.19 o 
  -2   8   5       56.69       57.18     16.21 o 
  -1   8   5       70.24       65.21      8.09 o 
   0   8   5        7.92       16.41      5.43 o 
   1   8   5        2.70        4.95      4.38 o 
   2   8   5      100.35      119.28     10.62 o 
   3   8   5      111.56      116.58     10.46 o 
   4   8   5       14.41       13.27      5.63 o 
   5   8   5        7.59       11.21      3.52 o 
   6   8   5        0.05       -0.77      2.57 o 
  -7   9   5        0.01        1.93      5.19 o 
  -6   9   5       11.00        5.63      5.35 o 
  -5   9   5       23.62       26.06      7.00 o 
  -4   9   5       25.51       22.12      6.44 o 
  -3   9   5       35.76       26.68      4.41 o 
  -2   9   5       88.11       74.38      9.17 o 
  -1   9   5        7.42       10.58      5.27 o 
   0   9   5        9.21       14.24      5.31 o 
   1   9   5       24.89       24.25      6.39 o 
   2   9   5        4.23       -3.58      3.86 o 
   3   9   5       14.93       14.00      5.51 o 
   4   9   5       10.08       17.09      6.15 o 
   5   9   5       24.42       40.46      8.20 o 
  -5  10   5        2.60        1.25      5.19 o 
  -4  10   5       12.26       13.18      4.01 o 
  -3  10   5       15.41       17.41      6.35 o 
  -2  10   5       21.29       23.61      7.00 o 
  -1  10   5        0.03       -3.54      4.46 o 
   0  10   5        5.14        3.14      4.79 o 
   1  10   5        0.12        0.76      4.75 o 
   2  10   5       10.54        7.48      4.87 o 
   3  10   5       13.70       13.71      6.03 o 
   4  10   5        4.82        9.09      5.63 o 
  -3  11   5        0.78        2.45      5.27 o 
  -2  11   5       11.34       13.47      6.31 o 
  -1  11   5        0.25        4.38      5.51 o 
   0  11   5        1.18        1.41      4.67 o 
   1  11   5        0.82       -0.92      4.42 o 
  -2 -11   6        0.27       -0.55      2.74 o 
  -1 -11   6       18.34       22.47      7.14 o 
   0 -11   6        0.00        3.90      5.27 o 
   1 -11   6        0.24        4.91      5.11 o 
   2 -11   6        2.24        1.45      4.91 o 
  -4 -10   6        2.06        0.00      3.82 o 
  -3 -10   6        6.57        7.52      3.24 o 
  -2 -10   6        7.46        9.95      3.92 o 
  -1 -10   6        5.09        5.13      2.98 o 
   0 -10   6       35.60       40.42      7.56 o 
   1 -10   6        5.43        2.21      4.38 o 
   2 -10   6        0.00        5.07      5.07 o 
   3 -10   6        6.29        9.05      5.19 o 
   4 -10   6        0.16        0.88      4.79 o 
  -6  -9   6       15.03       14.48      5.95 o 
  -5  -9   6       40.37       39.26      7.76 o 
  -4  -9   6        8.56        9.56      3.40 o 
  -3  -9   6        1.03        1.37      2.52 o 
  -2  -9   6        1.48        0.97      2.67 o 
  -1  -9   6       81.41       98.66     10.94 o 
   0  -9   6      173.34      167.17     19.49 o 
   1  -9   6      126.41      133.69     11.55 o 
   2  -9   6        4.82        0.56      4.14 o 
   3  -9   6       80.72      101.97     10.18 o 
   4  -9   6        7.95       11.34      5.47 o 
   5  -9   6       12.22       12.27      5.83 o 
   6  -9   6        9.76       13.67      6.23 o 
  -7  -8   6        4.22        1.37      4.10 o 
  -6  -8   6       18.66       15.36      5.55 o 
  -5  -8   6       15.86       11.06      4.79 o 
  -4  -8   6        6.42        8.45      3.10 o 
  -3  -8   6       22.66       23.98      4.00 o 
  -2  -8   6      208.78      251.76     42.15 o 
  -1  -8   6      103.47      106.44      8.43 o 
   0  -8   6      179.55      184.53     18.05 o 
   1  -8   6      135.26      149.69     16.68 o 
   2  -8   6       51.51       55.10      7.32 o 
   3  -8   6       16.57       21.56      5.79 o 
   4  -8   6       71.77       80.97      9.33 o 
   5  -8   6        1.81        6.43      4.99 o 
   6  -8   6        1.10       -0.48      3.90 o 
   7  -8   6        3.77        5.07      5.23 o 
  -8  -7   6        2.48        7.16      4.67 o 
  -7  -7   6       13.39       11.38      4.87 o 
  -6  -7   6        1.32        1.65      3.46 o 
  -5  -7   6       17.87        9.63      3.00 o 
  -4  -7   6      141.48      132.91     27.92 o 
  -3  -7   6      147.47      133.39     29.09 o 
  -2  -7   6      480.97      510.08    103.97 o 
  -1  -7   6      402.76      407.04     70.86 o 
   0  -7   6       36.88       39.64      6.73 o 
   1  -7   6       56.58       54.39      4.40 o 
   2  -7   6       45.28       40.02      6.11 o 
   3  -7   6       43.92       51.69      7.12 o 
   4  -7   6        1.35        1.09      3.30 o 
   5  -7   6       17.69       18.42      5.51 o 
   6  -7   6       47.90       50.84      7.96 o 
   7  -7   6        3.04        2.05      4.26 o 
   8  -7   6        1.68       -0.80      4.62 o 
  -9  -6   6        4.37        6.27      4.38 o 
  -8  -6   6        0.07        1.33      3.46 o 
  -7  -6   6       19.60       17.33      5.07 o 
  -6  -6   6      118.83      103.77     18.89 o 
  -5  -6   6       13.84       15.22      2.98 o 
  -4  -6   6       16.57       18.77      2.97 o 
  -3  -6   6      535.15      527.63     91.29 o 
  -2  -6   6      690.10      666.56    110.20 o 
  -1  -6   6      193.23      163.95     27.26 o 
   0  -6   6      188.70      161.77     20.26 o 
   1  -6   6       59.13       62.25      7.07 o 
   2  -6   6      342.34      300.82     63.68 o 
   3  -6   6      220.57      240.40     12.11 o 
   4  -6   6      292.26      302.36     14.29 o 
   5  -6   6       20.52       34.55      6.48 o 
   6  -6   6        2.31        1.81      4.18 o 
   7  -6   6        5.15        1.97      4.62 o 
   8  -6   6        0.01        1.65      4.42 o 
  -9  -5   6        0.54       -1.17      3.06 o 
  -8  -5   6        7.53        3.02      3.62 o 
  -7  -5   6        2.52        2.37      3.38 o 
  -6  -5   6        0.07        1.09      1.90 o 
  -5  -5   6      156.52      157.71      6.49 o 
  -4  -5   6      242.66      271.92     34.98 o 
  -3  -5   6       38.41       31.63      3.18 o 
  -2  -5   6        9.92        8.40      1.61 o 
  -1  -5   6       51.27       45.95      5.16 o 
   0  -5   6      321.38      267.31     31.30 o 
   1  -5   6     1063.27      911.21     87.49 o 
   2  -5   6       52.61       48.70      9.77 o 
   3  -5   6      352.56      301.98     55.19 o 
   4  -5   6      406.72      415.80     15.39 o 
   5  -5   6        2.99        3.66      3.38 o 
   6  -5   6       72.67       81.01      8.57 o 
   7  -5   6       25.84       27.67      6.64 o 
   8  -5   6        1.08        0.40      4.50 o 
   9  -5   6        4.96        6.03      5.75 o 
 -10  -4   6        2.97        5.79      4.50 o 
  -9  -4   6        1.81        1.73      3.90 o 
  -8  -4   6        5.77        1.25      3.26 o 
  -7  -4   6        7.26        9.73      2.58 o 
  -6  -4   6       46.29       45.49      3.98 o 
  -5  -4   6      294.96      271.48     13.23 o 
  -4  -4   6      528.07      670.21     86.32 o 
  -3  -4   6      514.01      560.04     74.63 o 
  -2  -4   6      289.13      329.41     26.68 o 
  -1  -4   6      399.89      416.33     46.10 o 
   0  -4   6      122.10      119.59     13.21 o 
   1  -4   6      174.60      199.11     17.25 o 
   2  -4   6      981.66      815.02    139.37 o 
   3  -4   6      218.37      195.15     26.02 o 
   4  -4   6       96.46       85.79      9.74 o 
   5  -4   6       25.95       22.39      3.40 o 
   6  -4   6       22.14       21.01      3.70 o 
   7  -4   6        5.30        8.00      3.08 o 
   8  -4   6        1.30        1.46      2.74 o 
   9  -4   6        0.02        1.27      3.17 o 
 -10  -3   6        1.53        0.48      3.62 o 
  -9  -3   6        4.82        8.04      3.98 o 
  -8  -3   6        1.53       -0.36      2.73 o 
  -7  -3   6       12.64       14.74      2.73 o 
  -6  -3   6        3.72        2.37      1.55 o 
  -5  -3   6       47.03       46.73      4.07 o 
  -4  -3   6      708.40      779.56    114.77 o 
  -3  -3   6      432.28      546.78     78.92 o 
  -2  -3   6      556.50      618.09     60.48 o 
  -1  -3   6       21.66       21.96      1.50 o 
   0  -3   6      762.45      755.65     56.99 o 
   1  -3   6     1100.13      983.11     60.17 o 
   2  -3   6      390.74      384.90     19.40 o 
   3  -3   6       13.27       11.08      1.72 o 
   4  -3   6        2.30        5.69      3.36 o 
   5  -3   6       36.24       36.70      4.00 o 
   6  -3   6        8.25       11.05      3.19 o 
   7  -3   6       14.01       14.33      3.65 o 
   8  -3   6       17.52       17.81      4.02 o 
   9  -3   6        1.32        0.11      2.96 o 
 -10  -2   6        4.22        4.75      4.22 o 
  -9  -2   6       20.73       15.97      4.99 o 
  -8  -2   6       10.78       10.95      2.72 o 
  -7  -2   6        3.08        0.86      1.75 o 
  -6  -2   6      178.54      200.70     12.34 o 
  -5  -2   6      267.78      285.46     20.91 o 
  -4  -2   6      524.34      519.64     51.35 o 
  -3  -2   6      830.60      929.89    123.72 o 
  -2  -2   6      254.80      290.77     30.82 o 
  -1  -2   6      376.45      379.20     35.81 o 
   0  -2   6      879.10      863.87     41.41 o 
   1  -2   6      313.21      282.42      6.81 o 
   2  -2   6       30.04       24.41      4.38 o 
   3  -2   6       24.69       25.61      2.57 o 
   4  -2   6        0.02       -0.61      1.27 o 
   5  -2   6       68.57       59.91     10.98 o 
   6  -2   6       55.96       53.46      6.44 o 
   7  -2   6        0.83        1.17      2.90 o 
   8  -2   6       24.83       27.71      6.27 o 
   9  -2   6       11.83       14.52      5.83 o 
 -10  -1   6       11.54        9.17      4.75 o 
  -9  -1   6        0.07        1.73      3.38 o 
  -8  -1   6       17.83       12.95      2.76 o 
  -7  -1   6        0.54        0.78      1.28 o 
  -6  -1   6      642.28      596.21     18.77 o 
  -5  -1   6        5.63        6.96      1.56 o 
  -4  -1   6     1604.45     1415.82    125.06 o 
  -3  -1   6       54.54       56.34      6.52 o 
  -2  -1   6        8.24        7.90      1.75 o 
  -1  -1   6     1838.16     2088.95    253.68 o 
   0  -1   6       11.04       12.97      2.17 o 
   1  -1   6      186.90      173.65      4.33 o 
   2  -1   6       17.27       15.04      1.72 o 
   3  -1   6        2.79        2.67      1.35 o 
   4  -1   6     1436.80     1143.46     98.92 o 
   5  -1   6       14.13       16.38      6.31 o 
   6  -1   6      127.42      120.38      8.97 o 
   7  -1   6        8.45        8.28      4.22 o 
   8  -1   6       12.01        8.57      4.79 o 
   9  -1   6        0.01       -3.58      3.66 o 
  10  -1   6        0.46        2.29      4.54 o 
 -10   0   6        0.04       -1.89      2.82 o 
  -9   0   6        0.37       -0.11      1.76 o 
  -8   0   6       25.59       24.97      3.41 o 
  -7   0   6       44.93       44.09      3.73 o 
  -6   0   6       35.85       34.32      3.06 o 
  -5   0   6      148.66      145.98      4.86 o 
  -4   0   6        4.23        3.63      1.23 o 
  -3   0   6      437.16      448.59      4.64 o 
  -2   0   6     9365.76    10276.75    406.48 o 
  -1   0   6     6572.46     7625.12    988.78 o 
   0   0   6      189.74      250.93     47.17 o 
   1   0   6       23.98       25.53      1.91 o 
   2   0   6     1483.15     1334.68     12.98 o 
   3   0   6      615.46      579.09     45.46 o 
   4   0   6      326.92      272.79     31.64 o 
   5   0   6      118.41       96.82     10.04 o 
   6   0   6      232.14      245.84     12.40 o 
   7   0   6       79.62      105.27      9.53 o 
   8   0   6        1.75        1.93      3.98 o 
   9   0   6        4.47       -3.26      3.26 o 
  10   0   6        0.06       -0.84      4.10 o 
 -10   1   6        0.09       -2.13      3.82 o 
  -9   1   6        4.36        7.32      2.47 o 
  -8   1   6      168.49      189.89      9.43 o 
  -7   1   6       20.66       18.63      2.38 o 
  -6   1   6        5.23       15.24      7.85 o 
  -5   1   6      440.94      394.61     21.79 o 
  -4   1   6       14.92       17.05      3.22 o 
  -3   1   6     1994.61     1810.51    168.16 o 
  -2   1   6       27.13       29.04      2.43 o 
  -1   1   6      898.68     1087.54     40.85 o 
   0   1   6     2003.45     2150.79    236.75 o 
   1   1   6        0.31        0.63      0.67 o 
   2   1   6      132.69      126.54      4.05 o 
   3   1   6      445.82      427.26     13.79 o 
   4   1   6      303.95      278.91     15.90 o 
   5   1   6      198.10      160.40     19.58 o 
   6   1   6        5.09        6.56      3.50 o 
   7   1   6       40.56       45.29      6.84 o 
   8   1   6        0.28       -2.65      2.98 o 
   9   1   6       45.34       58.20      8.93 o 
 -10   2   6        8.96        8.57      3.53 o 
  -9   2   6        0.98        1.06      2.18 o 
  -8   2   6        1.39        1.19      1.94 o 
  -7   2   6       17.76       15.28      2.36 o 
  -6   2   6       40.84       43.62      3.78 o 
  -5   2   6      617.31      579.47     79.97 o 
  -4   2   6       33.10       35.00      2.77 o 
  -3   2   6       51.35       43.16      8.35 o 
  -2   2   6      271.19      286.59     34.25 o 
  -1   2   6      460.30      506.52     52.68 o 
   0   2   6        8.19       16.86     10.54 o 
   1   2   6     2385.68     2868.93    368.28 o 
   2   2   6      696.04      765.66     35.82 o 
   3   2   6        8.30        7.30      1.20 o 
   4   2   6      127.59      122.39      8.32 o 
   5   2   6       19.59       21.68      2.01 o 
   6   2   6       71.44       79.08      8.09 o 
   7   2   6        0.74        1.17      3.22 o 
   8   2   6       19.13       22.88      6.19 o 
   9   2   6       16.41       14.84      5.87 o 
 -10   3   6        0.24        1.25      3.05 o 
  -9   3   6       37.42       41.39      6.68 o 
  -8   3   6       28.99       40.34      6.19 o 
  -7   3   6       13.98       11.50      3.74 o 
  -6   3   6       20.08       23.37      4.18 o 
  -5   3   6      288.86      294.50     10.75 o 
  -4   3   6      953.33      850.18    150.40 o 
  -3   3   6      408.80      380.92     55.30 o 
  -2   3   6       62.93       50.86      5.77 o 
  -1   3   6      222.37      241.69     28.96 o 
   0   3   6        6.35        4.60      1.29 o 
   1   3   6     1120.72     1400.90    147.76 o 
   2   3   6       44.87       47.56      2.99 o 
   3   3   6       12.91       12.79      1.49 o 
   4   3   6        0.00       -0.67      0.85 o 
   5   3   6       45.52       48.31      3.68 o 
   6   3   6       26.01       23.33      5.19 o 
   7   3   6       20.53       18.02      5.35 o 
   8   3   6        9.20        7.96      4.58 o 
   9   3   6        0.13       -0.36      4.14 o 
 -10   4   6        1.07        1.84      3.15 o 
  -9   4   6       21.40       22.56      6.03 o 
  -8   4   6        1.50        1.89      3.74 o 
  -7   4   6       84.56       80.66      7.68 o 
  -6   4   6       41.66       31.33      5.03 o 
  -5   4   6       21.09       19.02      3.82 o 
  -4   4   6      823.17      792.31     17.68 o 
  -3   4   6        0.92        2.41      1.64 o 
  -2   4   6        4.83        6.03      1.68 o 
  -1   4   6      120.44      137.63     16.96 o 
   0   4   6     1304.08     1536.98    112.44 o 
   1   4   6      349.99      451.31     26.13 o 
   2   4   6        0.05        0.97      1.17 o 
   3   4   6        0.22       -0.27      1.33 o 
   4   4   6       12.73       11.09      2.42 o 
   5   4   6       17.47       16.60      2.87 o 
   6   4   6        5.16        6.92      3.90 o 
   7   4   6       45.63       42.47      7.20 o 
   8   4   6       15.70       22.76      6.56 o 
   9   4   6        0.18       -1.61      4.26 o 
 -10   5   6        6.66       11.54      6.07 o 
  -9   5   6        7.98       11.18      5.71 o 
  -8   5   6       34.31       33.58      6.52 o 
  -7   5   6       34.31       45.81      6.72 o 
  -6   5   6      115.19      123.83      9.13 o 
  -5   5   6       45.76       38.65      5.35 o 
  -4   5   6      598.28      591.95     16.73 o 
  -3   5   6      161.24      138.31     29.64 o 
  -2   5   6      293.34      277.58     63.00 o 
  -1   5   6        2.61        0.21      1.40 o 
   0   5   6       20.48       18.43      3.40 o 
   1   5   6      923.31     1023.72     35.85 o 
   2   5   6       35.37       34.79      4.87 o 
   3   5   6        9.24        4.18      2.90 o 
   4   5   6       10.49       13.98      2.78 o 
   5   5   6      184.92      201.46      8.01 o 
   6   5   6       27.73       30.87      4.05 o 
   7   5   6        4.99        0.64      3.62 o 
   8   5   6        1.80       -0.08      4.02 o 
  -9   6   6       55.87       47.26      8.45 o 
  -8   6   6        1.25       10.34      5.39 o 
  -7   6   6      214.10      252.15     14.25 o 
  -6   6   6       78.29       94.53      9.05 o 
  -5   6   6       37.80       54.82      6.96 o 
  -4   6   6        0.85        0.68      3.10 o 
  -3   6   6       22.89       16.62      4.00 o 
  -2   6   6      288.42      277.14     55.50 o 
  -1   6   6      161.25      142.40     25.39 o 
   0   6   6       19.32       15.18      2.40 o 
   1   6   6        7.83       11.34      3.82 o 
   2   6   6      539.38      544.74     17.77 o 
   3   6   6       94.33       83.80      7.97 o 
   4   6   6       76.65       75.49      5.57 o 
   5   6   6      179.91      173.65      8.14 o 
   6   6   6        3.25        2.14      2.69 o 
   7   6   6        2.09        0.76      4.10 o 
   8   6   6       10.91       11.86      5.67 o 
  -9   7   6       40.50       38.73      8.53 o 
  -8   7   6       25.91       23.57      6.76 o 
  -7   7   6       22.10       17.74      5.79 o 
  -6   7   6       31.87       37.20      6.92 o 
  -5   7   6       44.78       48.87      7.28 o 
  -4   7   6        2.80        2.33      3.82 o 
  -3   7   6       88.52       86.57     23.96 o 
  -2   7   6       11.30        9.86      2.69 o 
  -1   7   6       33.04       35.34      5.25 o 
   0   7   6       21.88       23.57      5.11 o 
   1   7   6      158.72      184.41     11.27 o 
   2   7   6        2.93        1.37      3.34 o 
   3   7   6      408.76      418.38     17.96 o 
   4   7   6        0.57       -0.20      3.62 o 
   5   7   6       14.64       14.74      3.69 o 
   6   7   6       18.30       23.00      4.45 o 
   7   7   6        9.52        4.06      4.79 o 
  -8   8   6        1.38       -1.29      4.50 o 
  -7   8   6        2.91        0.76      4.79 o 
  -6   8   6       11.51        8.57      5.79 o 
  -5   8   6        7.33        5.39      4.67 o 
  -4   8   6       59.59       57.56      8.75 o 
  -3   8   6       14.75        9.51      6.19 o 
  -2   8   6        1.93       -1.99      2.25 o 
  -1   8   6       24.34       29.64      5.99 o 
   0   8   6        9.07       12.43      4.99 o 
   1   8   6      307.95      288.86     14.93 o 
   2   8   6       39.66       46.62      7.64 o 
   3   8   6        1.13        1.49      4.02 o 
   4   8   6        4.71        3.26      3.90 o 
   5   8   6        5.66        4.18      4.30 o 
   6   8   6        0.33        0.32      4.42 o 
  -7   9   6        0.01       -4.87      5.03 o 
  -6   9   6       13.51        2.21      4.95 o 
  -5   9   6        0.40        1.81      3.22 o 
  -4   9   6        7.63        7.09      3.74 o 
  -3   9   6        0.15       -1.14      2.69 o 
  -2   9   6       31.27       39.46      7.40 o 
  -1   9   6        7.22        6.31      4.83 o 
   0   9   6       94.64      103.42     10.10 o 
   1   9   6       17.73       16.77      5.75 o 
   2   9   6       13.10       17.05      6.07 o 
   3   9   6        1.30        4.71      4.30 o 
   4   9   6        0.00       -2.17      3.90 o 
   5   9   6       17.74       22.72      7.12 o 
  -5  10   6        0.02        0.92      3.37 o 
  -4  10   6       49.36       39.32      5.41 o 
  -3  10   6        1.78       -1.73      4.02 o 
  -2  10   6       26.67       20.87      6.64 o 
  -1  10   6       16.88       16.97      6.23 o 
   0  10   6        0.34       -2.53      3.82 o 
   1  10   6       12.40       15.20      6.23 o 
   2  10   6        5.83        9.25      5.67 o 
   3  10   6        6.01        4.42      5.23 o 
  -3  11   6        0.23       -0.80      5.59 o 
  -2  11   6       10.30       22.84      7.00 o 
  -1  11   6        0.37       -2.98      5.11 o 
   0  11   6        5.31        5.87      5.27 o 
   1  11   6        0.49        2.17      5.15 o 
  -1 -11   7        6.01        4.35      3.29 o 
   0 -11   7        2.27       -0.60      4.91 o 
   1 -11   7        7.73       10.54      5.99 o 
  -4 -10   7        1.07       -1.21      3.98 o 
  -3 -10   7        3.00        2.61      4.02 o 
  -2 -10   7        3.64        1.30      2.60 o 
  -1 -10   7        0.15       -0.48      2.64 o 
   0 -10   7        7.37       10.74      3.58 o 
   1 -10   7        0.09       -0.60      4.46 o 
   2 -10   7      104.01      129.13     11.99 o 
   3 -10   7        0.01        0.60      4.75 o 
   4 -10   7        5.92        4.67      5.35 o 
  -6  -9   7        1.01        1.29      3.94 o 
  -5  -9   7        6.19        3.54      4.46 o 
  -4  -9   7        1.47        1.33      3.82 o 
  -3  -9   7       10.14       10.96      3.53 o 
  -2  -9   7       49.69       51.09     10.44 o 
  -1  -9   7       58.71       54.17      9.91 o 
   0  -9   7       13.62       15.24      3.55 o 
   1  -9   7       54.85       70.67      8.89 o 
   2  -9   7        9.56       13.27      5.63 o 
   3  -9   7        5.34        7.32      4.75 o 
   4  -9   7        8.98       15.28      6.23 o 
   5  -9   7       30.96       38.21      7.88 o 
   6  -9   7        0.08        5.67      5.31 o 
  -7  -8   7        7.75        6.47      4.83 o 
  -6  -8   7        0.21       -1.77      3.30 o 
  -5  -8   7       19.85       16.53      5.35 o 
  -4  -8   7       40.56       33.04      5.57 o 
  -3  -8   7      188.19      214.92     26.24 o 
  -2  -8   7       76.86       87.57     15.08 o 
  -1  -8   7      313.85      327.88     52.31 o 
   0  -8   7       83.64       79.31      5.65 o 
   1  -8   7        0.44       -2.21      2.51 o 
   2  -8   7      157.94      190.64     12.35 o 
   3  -8   7      250.71      291.90     15.21 o 
   4  -8   7        2.87        5.47      4.30 o 
   5  -8   7        0.07        1.85      3.78 o 
   6  -8   7        7.69        7.32      5.43 o 
   7  -8   7        2.92        6.96      5.79 o 
  -8  -7   7        5.78       -0.76      3.18 o 
  -7  -7   7       20.35       14.64      5.35 o 
  -6  -7   7       20.39       13.79      5.07 o 
  -5  -7   7        9.94        1.97      3.42 o 
  -4  -7   7      724.43      751.77    110.94 o 
  -3  -7   7       86.55       91.96     11.36 o 
  -2  -7   7       49.18       57.91     10.80 o 
  -1  -7   7      101.02       85.59     13.12 o 
   0  -7   7       12.14       10.84      2.05 o 
   1  -7   7      109.54       87.07     13.06 o 
   2  -7   7      116.31      126.29      9.53 o 
   3  -7   7      114.99      113.33      9.25 o 
   4  -7   7        7.03        1.33      3.54 o 
   5  -7   7        3.45       -1.13      3.38 o 
   6  -7   7        3.83        2.90      4.38 o 
   7  -7   7        4.66       11.62      5.87 o 
  -9  -6   7        2.61       -1.01      3.82 o 
  -8  -6   7        0.35        1.13      3.34 o 
  -7  -6   7       21.75       21.07      5.99 o 
  -6  -6   7        0.87       -1.89      2.69 o 
  -5  -6   7       10.07        7.80      3.02 o 
  -4  -6   7      125.07      150.04     18.63 o 
  -3  -6   7       61.89       54.44      8.47 o 
  -2  -6   7       19.09       19.80      2.09 o 
  -1  -6   7        9.51        8.84      2.68 o 
   0  -6   7        9.86       12.52      1.82 o 
   1  -6   7        9.48       11.04      1.87 o 
   2  -6   7       13.90       15.81      3.44 o 
   3  -6   7      529.98      466.20    102.86 o 
   4  -6   7       14.64       19.10      4.99 o 
   5  -6   7       15.14       19.26      5.47 o 
   6  -6   7       32.81       33.91      6.80 o 
   7  -6   7        1.66        2.05      4.58 o 
   8  -6   7        6.57       11.18      5.75 o 
  -9  -5   7        0.08        1.01      3.66 o 
  -8  -5   7       14.63       12.19      5.07 o 
  -7  -5   7        2.10        0.32      2.94 o 
  -6  -5   7       28.20       18.54      5.03 o 
  -5  -5   7        4.19        3.43      1.86 o 
  -4  -5   7      144.16      162.20     18.85 o 
  -3  -5   7       56.21       60.26      3.73 o 
  -2  -5   7       41.56       50.98      7.55 o 
  -1  -5   7        8.16        5.74      1.34 o 
   0  -5   7      949.66      900.61     98.51 o 
   1  -5   7       33.31       45.11      6.52 o 
   2  -5   7      121.43      117.35     13.82 o 
   3  -5   7        6.66        8.98      2.29 o 
   4  -5   7        0.19       -1.21      2.29 o 
   5  -5   7       90.44      103.10      8.89 o 
   6  -5   7       27.96       32.82      6.52 o 
   7  -5   7        1.03        0.04      3.54 o 
   8  -5   7        0.81        4.54      5.15 o 
 -10  -4   7        0.25       -3.46      3.46 o 
  -9  -4   7        4.78        6.39      4.14 o 
  -8  -4   7        0.00       -1.37      2.69 o 
  -7  -4   7       26.30       23.05      5.31 o 
  -6  -4   7       24.81       28.56      3.70 o 
  -5  -4   7       10.52       14.00      2.27 o 
  -4  -4   7       57.85       75.72      7.87 o 
  -3  -4   7        2.35        1.15      0.96 o 
  -2  -4   7      243.18      228.99     17.62 o 
  -1  -4   7       90.11       95.37     11.85 o 
   0  -4   7      260.78      259.71     25.32 o 
   1  -4   7      349.71      306.66     28.17 o 
   2  -4   7       32.07       33.30      2.98 o 
   3  -4   7      115.32      105.69     19.57 o 
   4  -4   7       89.66       83.16      6.31 o 
   5  -4   7        6.77        5.57      2.43 o 
   6  -4   7       12.18       19.32      4.24 o 
   7  -4   7        2.97        7.98      3.15 o 
   8  -4   7        1.38        1.18      2.91 o 
   9  -4   7       15.05       15.60      6.03 o 
 -10  -3   7        1.91       -1.13      3.34 o 
  -9  -3   7        2.10        0.32      3.54 o 
  -8  -3   7        6.41        4.75      3.62 o 
  -7  -3   7       11.07        5.51      3.38 o 
  -6  -3   7       64.64       64.83      4.16 o 
  -5  -3   7       56.70       82.25     12.99 o 
  -4  -3   7      460.15      497.47     64.27 o 
  -3  -3   7      584.85      721.25     93.26 o 
  -2  -3   7     3867.39     4504.30    430.76 o 
  -1  -3   7      281.46      328.68     27.13 o 
   0  -3   7     1540.59     1523.26     96.48 o 
   1  -3   7      211.76      172.98      8.95 o 
   2  -3   7       37.91       39.33      2.18 o 
   3  -3   7       56.48       53.40      3.05 o 
   4  -3   7        6.94        8.64      1.83 o 
   5  -3   7        9.67        9.10      2.53 o 
   6  -3   7        4.43        1.45      1.84 o 
   7  -3   7       20.73       21.46      4.13 o 
   8  -3   7        0.25       -0.74      3.20 o 
   9  -3   7        4.60        6.86      3.84 o 
 -10  -2   7       25.12       27.87      6.60 o 
  -9  -2   7       11.79        8.08      4.34 o 
  -8  -2   7        2.25        3.98      3.18 o 
  -7  -2   7       50.00       53.02      3.36 o 
  -6  -2   7        0.00       -0.06      1.11 o 
  -5  -2   7       26.56       31.08      3.90 o 
  -4  -2   7       46.71       48.89      5.64 o 
  -3  -2   7     1294.71     1382.62    169.53 o 
  -2  -2   7        6.45        4.68      1.16 o 
  -1  -2   7      166.62      186.99     13.09 o 
   0  -2   7      142.23      139.47      7.02 o 
   1  -2   7      122.15      110.61      2.41 o 
   2  -2   7      588.89      523.45     39.82 o 
   3  -2   7      103.27       85.13      4.65 o 
   4  -2   7      839.73      738.68     89.52 o 
   5  -2   7       36.25       24.03      3.15 o 
   6  -2   7       25.67       25.22      5.19 o 
   7  -2   7        2.23        2.94      3.58 o 
   8  -2   7       18.33       29.92      6.60 o 
   9  -2   7        1.31        1.05      4.42 o 
 -10  -1   7        6.18        8.00      3.98 o 
  -9  -1   7       71.64       84.31      8.49 o 
  -8  -1   7       45.13       48.58      4.43 o 
  -7  -1   7       87.87       85.51      4.74 o 
  -6  -1   7       91.58       86.36      9.21 o 
  -5  -1   7      400.45      344.03     24.29 o 
  -4  -1   7      568.28      471.31     50.01 o 
  -3  -1   7      133.54      117.24     16.74 o 
  -2  -1   7       77.25       86.39      4.87 o 
  -1  -1   7      594.66      671.16    122.88 o 
   0  -1   7     1521.95     1546.19    210.96 o 
   1  -1   7     5322.98     4935.69    253.56 o 
   2  -1   7      911.09      776.82     15.45 o 
   3  -1   7      958.54      786.75     16.69 o 
   4  -1   7      241.83      199.73     24.74 o 
   5  -1   7       48.87       46.28      8.04 o 
   6  -1   7        0.48       -0.20      2.77 o 
   7  -1   7        0.94       -1.81      2.82 o 
   8  -1   7        8.90       15.00      5.55 o 
   9  -1   7        0.39       -0.72      4.18 o 
 -10   0   7        0.58       -0.32      3.26 o 
  -9   0   7        0.01       -1.61      3.74 o 
  -8   0   7        8.52        7.62      2.51 o 
  -7   0   7       53.76       46.78      3.79 o 
  -6   0   7       11.88        9.01      2.00 o 
  -5   0   7      270.31      252.91      4.91 o 
  -4   0   7     1381.55     1290.27     10.66 o 
  -3   0   7     2724.83     2836.26     32.36 o 
  -2   0   7     4206.65     4924.69    233.57 o 
  -1   0   7     5898.76     6641.15   1061.24 o 
   0   0   7      320.04      372.22     71.44 o 
   1   0   7      744.37      754.98     78.69 o 
   2   0   7      938.24      885.27     11.10 o 
   3   0   7       51.44       45.71      3.08 o 
   4   0   7      126.91      105.95     10.90 o 
   5   0   7        7.18        8.99      2.22 o 
   6   0   7       16.65       23.45      4.91 o 
   7   0   7       65.90       69.15      8.37 o 
   8   0   7       67.15       79.00      9.01 o 
   9   0   7       13.66       12.31      5.95 o 
 -10   1   7        0.63       -2.37      3.90 o 
  -9   1   7       38.55       31.61      6.27 o 
  -8   1   7       34.63       30.43      3.09 o 
  -7   1   7       12.58        9.62      1.94 o 
  -6   1   7       17.80       21.04      2.17 o 
  -5   1   7       12.88       11.03      2.03 o 
  -4   1   7     2613.46     2542.08    231.44 o 
  -3   1   7      192.94      197.65     20.37 o 
  -2   1   7        0.46        3.72      1.19 o 
  -1   1   7      121.37      141.96      3.51 o 
   0   1   7     1921.32     2200.24    288.22 o 
   1   1   7       90.19       95.52     10.12 o 
   2   1   7     1077.00     1052.96     26.47 o 
   3   1   7      156.39      153.18      8.01 o 
   4   1   7      148.39      145.65     12.35 o 
   5   1   7       18.00       19.30      2.67 o 
   6   1   7       18.49        9.97      4.06 o 
   7   1   7      204.14      226.96     13.40 o 
   8   1   7        4.17       -0.04      3.58 o 
   9   1   7       12.18       26.30      6.92 o 
 -10   2   7        1.90        0.56      4.34 o 
  -9   2   7        7.04        6.24      2.98 o 
  -8   2   7        7.80       10.64      3.02 o 
  -7   2   7        0.48        2.48      2.14 o 
  -6   2   7      110.43      103.17     10.58 o 
  -5   2   7      288.12      252.76     31.69 o 
  -4   2   7      398.53      417.81     68.06 o 
  -3   2   7      354.41      369.69     50.07 o 
  -2   2   7        8.54       13.90      1.60 o 
  -1   2   7       85.80       91.84      3.36 o 
   0   2   7      142.62      163.83     16.14 o 
   1   2   7      131.85      157.85     11.15 o 
   2   2   7      361.61      404.13     22.73 o 
   3   2   7       19.56       25.69      2.41 o 
   4   2   7       24.85       21.07      2.45 o 
   5   2   7       50.20       44.62      8.27 o 
   6   2   7       23.74       29.76      5.71 o 
   7   2   7       39.47       52.17      7.48 o 
   8   2   7        1.57       -0.04      3.74 o 
   9   2   7        5.88        2.21      4.91 o 
 -10   3   7        6.19       -1.01      4.18 o 
  -9   3   7        1.75        2.61      2.64 o 
  -8   3   7        0.62       -0.17      2.28 o 
  -7   3   7       15.21       14.97      3.18 o 
  -6   3   7        4.35        4.06      2.00 o 
  -5   3   7       67.62       79.37     12.81 o 
  -4   3   7        1.57        1.20      1.52 o 
  -3   3   7      186.11      164.00     26.73 o 
  -2   3   7     1433.92     1420.05    236.69 o 
  -1   3   7      657.45      708.56     74.44 o 
   0   3   7       92.24      103.66      5.29 o 
   1   3   7      123.05      134.68     18.49 o 
   2   3   7        6.64        5.83      1.53 o 
   3   3   7      208.16      226.29      6.10 o 
   4   3   7       12.32       13.64      1.69 o 
   5   3   7      134.54      143.60      5.88 o 
   6   3   7        0.01       -0.68      2.86 o 
   7   3   7        0.16        1.65      3.54 o 
   8   3   7        2.13       -2.57      3.66 o 
   9   3   7        0.29        0.48      4.02 o 
 -10   4   7        0.10        4.79      4.99 o 
  -9   4   7        1.96        0.44      2.84 o 
  -8   4   7        1.44        4.52      2.56 o 
  -7   4   7        0.01        1.93      2.30 o 
  -6   4   7        6.29        3.85      2.09 o 
  -5   4   7       11.12        8.91      2.43 o 
  -4   4   7        2.36        1.75      1.97 o 
  -3   4   7        5.88        8.48      2.11 o 
  -2   4   7      923.65      779.57    126.48 o 
  -1   4   7      966.08     1018.75    124.97 o 
   0   4   7      261.57      302.85      6.99 o 
   1   4   7       40.80       60.87      8.11 o 
   2   4   7       92.31       90.67     11.24 o 
   3   4   7       87.33       98.24      7.52 o 
   4   4   7       14.58       16.05      4.14 o 
   5   4   7       28.02       31.65      3.65 o 
   6   4   7       10.66       14.76      4.91 o 
   7   4   7        0.20        0.00      3.66 o 
   8   4   7        0.33        2.49      4.54 o 
 -10   5   7        4.28        3.26      3.89 o 
  -9   5   7        0.15        2.88      3.25 o 
  -8   5   7        0.33       -0.10      2.69 o 
  -7   5   7      107.75       92.45      8.61 o 
  -6   5   7       46.56       44.25      4.47 o 
  -5   5   7      183.97      149.50     28.55 o 
  -4   5   7      125.32       95.36     20.30 o 
  -3   5   7       32.07       30.03      6.42 o 
  -2   5   7      166.26      165.75     26.08 o 
  -1   5   7      245.47      242.24     37.50 o 
   0   5   7        5.92        5.17      1.84 o 
   1   5   7       87.38       93.46      5.33 o 
   2   5   7      378.79      408.03     14.54 o 
   3   5   7      224.86      220.20     11.63 o 
   4   5   7       16.58       17.13      4.75 o 
   5   5   7      108.65      109.49      6.50 o 
   6   5   7        0.43       -2.45      2.86 o 
   7   5   7        7.99        7.72      4.79 o 
   8   5   7       15.81       24.45      7.08 o 
  -9   6   7        2.33        8.40      4.00 o 
  -8   6   7       31.01       29.32      7.00 o 
  -7   6   7       59.93       67.09      8.08 o 
  -6   6   7       97.49      102.54      9.45 o 
  -5   6   7       99.73       92.89     18.91 o 
  -4   6   7       76.81       75.84     15.67 o 
  -3   6   7       62.09       41.93      7.44 o 
  -2   6   7        0.10       -0.78      1.63 o 
  -1   6   7      103.55       88.39     11.91 o 
   0   6   7       41.31       40.36      6.52 o 
   1   6   7      278.12      277.94     12.60 o 
   2   6   7        0.57       -2.65      2.65 o 
   3   6   7       28.10       26.59      5.51 o 
   4   6   7       23.47       20.71      5.47 o 
   5   6   7       23.50       12.03      5.19 o 
   6   6   7       26.45       28.35      6.64 o 
   7   6   7        1.50        0.60      4.10 o 
  -8   7   7        9.45        7.08      6.64 o 
  -7   7   7        0.29        2.73      5.03 o 
  -6   7   7       16.18       15.71      4.12 o 
  -5   7   7      247.21      199.94     38.23 o 
  -4   7   7      139.59      118.26     20.06 o 
  -3   7   7      273.43      250.85     55.87 o 
  -2   7   7       36.12       37.00      6.48 o 
  -1   7   7        1.27       -0.90      2.08 o 
   0   7   7      292.68      306.75     14.09 o 
   1   7   7      250.05      249.59     13.16 o 
   2   7   7       33.38       29.04      6.31 o 
   3   7   7       89.66      108.81     10.14 o 
   4   7   7       26.18       31.85      6.84 o 
   5   7   7       16.29       11.42      5.43 o 
   6   7   7       27.44       38.37      7.68 o 
   7   7   7       10.23        6.88      5.23 o 
  -8   8   7        1.66        0.37      3.57 o 
  -7   8   7        2.74        3.81      3.48 o 
  -6   8   7       17.93       15.06      4.19 o 
  -5   8   7       13.55        7.25      3.42 o 
  -4   8   7       63.08       51.84     13.54 o 
  -3   8   7       46.60       38.59     11.99 o 
  -2   8   7        0.24        0.72      2.58 o 
  -1   8   7      100.57      102.46      9.53 o 
   0   8   7       99.88      118.31     10.22 o 
   1   8   7       54.44       54.18      7.96 o 
   2   8   7        2.69        4.22      4.30 o 
   3   8   7        3.28        2.25      4.06 o 
   4   8   7       11.79       14.36      5.67 o 
   5   8   7        3.16        1.53      4.26 o 
   6   8   7        0.32       -1.33      4.99 o 
  -7   9   7        2.94        5.65      3.75 o 
  -6   9   7        7.73        6.49      4.04 o 
  -5   9   7        7.71        4.32      3.47 o 
  -4   9   7       33.13       29.07      4.77 o 
  -3   9   7        0.00        0.31      2.77 o 
  -2   9   7        3.35        2.86      4.79 o 
  -1   9   7       65.40       68.62      8.85 o 
   0   9   7       79.46       70.15      8.93 o 
   1   9   7        3.17        2.94      3.98 o 
   2   9   7        9.43        7.80      5.11 o 
   3   9   7        8.32        7.96      5.35 o 
   4   9   7        0.11       -2.25      3.94 o 
   5   9   7        3.19        0.28      4.71 o 
  -5  10   7       15.34       24.31     10.32 o 
  -4  10   7       49.58       48.51      5.84 o 
  -3  10   7        0.43        0.97      4.42 o 
  -2  10   7       30.39       25.54      7.08 o 
  -1  10   7       10.69       10.13      5.75 o 
   0  10   7        8.51        7.96      5.35 o 
   1  10   7       23.96       16.57      6.52 o 
   2  10   7        2.72        8.65      5.27 o 
   3  10   7        2.38        5.59      5.23 o 
  -2  11   7        3.71       -2.41      4.83 o 
  -1  11   7        3.60        5.75      5.11 o 
   0  11   7        1.14        2.61      4.91 o 
   0 -11   8        1.55       -3.62      3.62 o 
  -4 -10   8       15.24       17.82      6.39 o 
  -3 -10   8        9.29        4.46      4.34 o 
  -2 -10   8        0.19       -0.68      3.38 o 
  -1 -10   8        6.50        4.97      3.04 o 
   0 -10   8       76.55       78.15     19.49 o 
   1 -10   8        0.00       -0.20      4.30 o 
   2 -10   8        7.70        4.83      5.19 o 
   3 -10   8        2.29       -1.93      3.70 o 
   4 -10   8       12.57       11.22      6.23 o 
  -6  -9   8        0.56       -2.57      3.70 o 
  -5  -9   8        0.07       -3.02      3.02 o 
  -4  -9   8       10.09        6.35      4.79 o 
  -3  -9   8       11.32       10.26      4.91 o 
  -2  -9   8        1.76        0.50      2.46 o 
  -1  -9   8       26.08       23.40      4.87 o 
   0  -9   8        3.23        4.60      3.14 o 
   1  -9   8        3.74        2.73      4.75 o 
   2  -9   8      263.74      302.64     16.06 o 
   3  -9   8        8.95       12.35      5.51 o 
   4  -9   8        1.94        1.65      4.26 o 
   5  -9   8       13.79       16.41      6.23 o 
  -7  -8   8        1.61        2.90      4.18 o 
  -6  -8   8        3.03       -0.60      3.46 o 
  -5  -8   8        2.89        1.17      3.34 o 
  -4  -8   8       46.99       47.74      7.84 o 
  -3  -8   8      146.63      156.51     19.92 o 
  -2  -8   8      273.61      301.88     66.69 o 
  -1  -8   8       75.43       88.73     10.54 o 
   0  -8   8       11.42        8.81      3.55 o 
   1  -8   8       39.44       54.59     16.27 o 
   2  -8   8       34.66       42.87      6.92 o 
   3  -8   8       60.60       77.75      8.61 o 
   4  -8   8        0.00        2.13      3.86 o 
   5  -8   8        2.97        4.67      4.67 o 
   6  -8   8        1.33        0.68      4.02 o 
  -8  -7   8        3.16       -1.53      3.62 o 
  -7  -7   8        0.25       -0.08      3.30 o 
  -6  -7   8        1.65        1.45      3.18 o 
  -5  -7   8       48.76       37.04      6.68 o 
  -4  -7   8       19.12       16.61      5.27 o 
  -3  -7   8      265.32      271.20     40.61 o 
  -2  -7   8      167.30      192.45     31.91 o 
  -1  -7   8        1.35       -0.09      1.52 o 
   0  -7   8      781.14      755.09     99.76 o 
   1  -7   8      493.74      473.22     57.26 o 
   2  -7   8      320.79      283.35     69.89 o 
   3  -7   8       10.84       10.62      4.46 o 
   4  -7   8        5.19        6.52      4.26 o 
   5  -7   8       11.58       15.08      5.51 o 
   6  -7   8        0.21       -0.97      3.74 o 
   7  -7   8        0.07        3.22      4.91 o 
  -8  -6   8        5.59        2.82      3.90 o 
  -7  -6   8        7.46        4.67      4.26 o 
  -6  -6   8        7.44        7.16      3.94 o 
  -5  -6   8        8.32       11.02      4.50 o 
  -4  -6   8      334.56      297.86     44.85 o 
  -3  -6   8        1.20        1.71      2.90 o 
  -2  -6   8       31.22       26.76      4.37 o 
  -1  -6   8      360.70      324.72     38.46 o 
   0  -6   8       39.98       41.13      4.97 o 
   1  -6   8       22.43       25.83      3.17 o 
   2  -6   8        2.84        2.01      1.45 o 
   3  -6   8      106.11       88.79     13.01 o 
   4  -6   8       52.77       64.88      7.88 o 
   5  -6   8      134.03      162.22     11.59 o 
   6  -6   8       36.85       41.31      7.32 o 
   7  -6   8        1.39        5.95      4.83 o 
   8  -6   8        4.77        6.47      5.39 o 
  -9  -5   8        0.08        0.24      3.42 o 
  -8  -5   8        1.11        0.97      3.50 o 
  -7  -5   8        2.89        1.13      3.02 o 
  -6  -5   8       51.26       53.09      7.24 o 
  -5  -5   8       62.46       70.88      7.16 o 
  -4  -5   8       28.36       28.29      4.83 o 
  -3  -5   8       33.51       36.02      3.78 o 
  -2  -5   8      312.04      311.55     35.62 o 
  -1  -5   8      168.16      154.51     19.20 o 
   0  -5   8       53.04       49.23      4.00 o 
   1  -5   8      167.47      158.86     13.08 o 
   2  -5   8      486.41      438.23     43.14 o 
   3  -5   8        2.47        2.47      1.73 o 
   4  -5   8      160.55      130.35     29.17 o 
   5  -5   8       12.68       12.79      4.54 o 
   6  -5   8        0.00       -0.76      3.30 o 
   7  -5   8        4.01        0.60      3.98 o 
   8  -5   8        5.86        9.37      5.99 o 
  -9  -4   8        4.45        1.17      3.54 o 
  -8  -4   8        5.89        3.70      3.70 o 
  -7  -4   8        3.37        1.81      3.30 o 
  -6  -4   8      166.74      139.95      9.70 o 
  -5  -4   8        5.53        9.29      2.98 o 
  -4  -4   8      220.96      256.14     30.35 o 
  -3  -4   8      146.97      164.70     17.06 o 
  -2  -4   8      147.10      191.33     17.05 o 
  -1  -4   8      199.10      239.55     17.38 o 
   0  -4   8      169.48      165.64     13.39 o 
   1  -4   8      174.75      150.91     13.03 o 
   2  -4   8      401.79      365.54     30.14 o 
   3  -4   8       10.35       11.67      2.90 o 
   4  -4   8       12.22        6.44      1.78 o 
   5  -4   8        0.14       -0.69      1.45 o 
   6  -4   8       13.74       14.40      3.61 o 
   7  -4   8        9.41       15.07      3.89 o 
   8  -4   8        2.09        5.71      3.58 o 
   9  -4   8        0.01       -0.39      3.42 o 
 -10  -3   8        1.05        2.49      4.30 o 
  -9  -3   8       12.14        5.59      4.06 o 
  -8  -3   8        0.99        1.25      3.30 o 
  -7  -3   8        1.32        0.48      2.77 o 
  -6  -3   8        3.58        0.60      2.33 o 
  -5  -3   8       45.21       45.52      6.54 o 
  -4  -3   8      114.37      133.77     19.19 o 
  -3  -3   8       45.66       48.09      6.60 o 
  -2  -3   8     2627.60     3193.86    302.09 o 
  -1  -3   8     1266.35     1368.14    105.23 o 
   0  -3   8        0.30        1.44      0.82 o 
   1  -3   8     3370.14     3140.85    133.94 o 
   2  -3   8     2024.14     1991.16     72.00 o 
   3  -3   8       77.20       69.83      5.15 o 
   4  -3   8        2.48        0.22      1.35 o 
   5  -3   8       46.79       51.62      4.21 o 
   6  -3   8        3.03        6.06      2.35 o 
   7  -3   8       29.84       31.51      3.76 o 
   8  -3   8        1.49        4.11      3.42 o 
   9  -3   8        0.20        4.03      3.52 o 
 -10  -2   8        0.63        0.48      3.78 o 
  -9  -2   8        9.49       12.31      4.75 o 
  -8  -2   8      168.83      161.55     10.90 o 
  -7  -2   8      407.17      452.82     61.53 o 
  -6  -2   8      372.01      346.62     24.78 o 
  -5  -2   8       19.68       21.19      1.90 o 
  -4  -2   8        0.41        0.49      0.82 o 
  -3  -2   8       81.47       82.74      9.76 o 
  -2  -2   8       47.12       55.27      5.27 o 
  -1  -2   8      503.59      530.12     50.24 o 
   0  -2   8     2418.80     2345.37    107.06 o 
   1  -2   8       80.25       67.57      2.44 o 
   2  -2   8      364.26      296.66     15.63 o 
   3  -2   8      466.14      399.46     69.74 o 
   4  -2   8      400.91      350.07     29.02 o 
   5  -2   8        0.02       -0.58      1.57 o 
   6  -2   8        0.00       -2.37      2.37 o 
   7  -2   8        0.39       -2.61      2.82 o 
   8  -2   8        0.11        2.21      3.90 o 
   9  -2   8        1.94        3.58      4.58 o 
 -10  -1   8        4.55        2.05      4.18 o 
  -9  -1   8       48.97       36.16      6.44 o 
  -8  -1   8       22.39       26.78      3.73 o 
  -7  -1   8       21.22       22.48      4.46 o 
  -6  -1   8      385.91      399.31     25.92 o 
  -5  -1   8       46.77       44.33      8.23 o 
  -4  -1   8      550.80      555.32     55.65 o 
  -3  -1   8     1899.07     2068.76    134.16 o 
  -2  -1   8      346.72      343.83      9.83 o 
  -1  -1   8      232.39      215.70     20.34 o 
   0  -1   8       31.66       43.00      6.19 o 
   1  -1   8      641.39      608.42     32.58 o 
   2  -1   8     1191.92     1044.67     12.81 o 
   3  -1   8     1655.32     1520.50     94.12 o 
   4  -1   8       12.76        9.75      2.19 o 
   5  -1   8       31.95       28.65      4.36 o 
   6  -1   8       97.44       90.71     12.99 o 
   7  -1   8        0.07       -0.84      3.06 o 
   8  -1   8        1.72        1.65      3.78 o 
   9  -1   8        2.70        6.23      5.11 o 
 -10   0   8        0.99        4.71      3.82 o 
  -9   0   8       15.25       13.51      5.15 o 
  -8   0   8        1.50       -2.49      2.49 o 
  -7   0   8      118.36      115.79      4.41 o 
  -6   0   8       51.65       55.47      2.96 o 
  -5   0   8      400.97      373.43      5.81 o 
  -4   0   8     1805.79     1717.41     13.69 o 
  -3   0   8      386.43      473.59      5.75 o 
  -2   0   8      510.20      577.60     12.75 o 
  -1   0   8      725.85      741.40    147.99 o 
   0   0   8      903.23      870.18    169.41 o 
   1   0   8       34.94       43.89      6.70 o 
   2   0   8      305.71      340.33     10.49 o 
   3   0   8       39.16       40.56      3.07 o 
   4   0   8      472.10      450.36     37.21 o 
   5   0   8        1.17        1.13      1.57 o 
   6   0   8        7.86        6.32      2.51 o 
   7   0   8        0.11        3.46      3.54 o 
   8   0   8       15.10       19.10      5.95 o 
   9   0   8        8.54       13.51      6.35 o 
 -10   1   8        0.09       -2.21      3.82 o 
  -9   1   8       18.78       17.33      5.35 o 
  -8   1   8       19.91       17.05      5.03 o 
  -7   1   8       11.95        8.49      1.96 o 
  -6   1   8      126.70      120.41     11.13 o 
  -5   1   8      270.82      287.50     20.07 o 
  -4   1   8     2050.39     2161.97    180.64 o 
  -3   1   8      241.82      240.14     16.57 o 
  -2   1   8      524.65      615.02     36.01 o 
  -1   1   8      415.91      493.61     22.83 o 
   0   1   8        0.01        1.99      1.75 o 
   1   1   8        1.93       23.95     14.22 o 
   2   1   8      399.16      397.81     13.78 o 
   3   1   8       12.51       11.07      1.89 o 
   4   1   8      102.65       93.78     10.56 o 
   5   1   8        3.94        2.06      2.69 o 
   6   1   8      161.78      130.64     10.68 o 
   7   1   8       17.82       21.40      5.71 o 
   8   1   8       28.69       37.32      7.52 o 
   9   1   8       12.89       24.09      6.92 o 
 -10   2   8        0.07        4.06      4.50 o 
  -9   2   8        5.22        2.17      4.14 o 
  -8   2   8       37.50       34.82      4.15 o 
  -7   2   8      170.01      168.41     14.55 o 
  -6   2   8      138.65      123.10     15.17 o 
  -5   2   8      228.73      206.80     18.92 o 
  -4   2   8      756.54      725.22     91.56 o 
  -3   2   8      179.56      159.23     15.01 o 
  -2   2   8       51.50       46.72      7.34 o 
  -1   2   8      246.75      303.61      6.11 o 
   0   2   8     1206.91     1323.57    114.19 o 
   1   2   8      719.63      987.07    111.57 o 
   2   2   8       27.19       25.79      2.63 o 
   3   2   8       14.48       21.95      2.43 o 
   4   2   8       78.16       67.40     10.84 o 
   5   2   8       16.36       15.75      2.66 o 
   6   2   8       27.08       34.11      6.15 o 
   7   2   8        5.58       11.50      5.07 o 
   8   2   8        0.40        3.78      4.79 o 
   9   2   8       15.79       19.83      6.80 o 
 -10   3   8        0.30        1.41      4.42 o 
  -9   3   8       21.84       13.51      5.47 o 
  -8   3   8        0.63       -0.52      2.22 o 
  -7   3   8       46.03       41.20      6.42 o 
  -6   3   8       50.77       44.85      3.96 o 
  -5   3   8      319.51      314.71     44.70 o 
  -4   3   8      263.81      254.03     30.98 o 
  -3   3   8     1125.84     1088.00    161.10 o 
  -2   3   8      310.58      317.64     35.67 o 
  -1   3   8       37.64       36.19      2.82 o 
   0   3   8      102.82      104.83      4.18 o 
   1   3   8     3435.02     4505.34    492.71 o 
   2   3   8      292.43      333.22     29.58 o 
   3   3   8      293.18      282.34      7.19 o 
   4   3   8        9.72        6.42      1.76 o 
   5   3   8       57.93       58.93      7.20 o 
   6   3   8       21.66       26.10      5.83 o 
   7   3   8       23.98       27.79      6.19 o 
   8   3   8        0.75        0.92      4.34 o 
   9   3   8        0.05       -1.85      4.62 o 
 -10   4   8        0.05        3.78      5.07 o 
  -9   4   8       16.20        9.33      3.86 o 
  -8   4   8       18.31       17.97      3.69 o 
  -7   4   8       41.98       44.56      8.93 o 
  -6   4   8       86.50       62.10     12.93 o 
  -5   4   8      138.36      135.91     15.15 o 
  -4   4   8       48.04       57.01      4.00 o 
  -3   4   8      721.63      665.38    101.68 o 
  -2   4   8      288.94      302.53     44.30 o 
  -1   4   8       13.22       17.86      2.55 o 
   0   4   8        6.44        6.48      1.95 o 
   1   4   8     1008.37     1375.35    124.46 o 
   2   4   8       22.32       26.10      2.66 o 
   3   4   8      435.35      401.95     14.66 o 
   4   4   8      172.56      170.26     10.62 o 
   5   4   8       29.11       31.57      5.79 o 
   6   4   8        0.68        0.44      2.94 o 
   7   4   8        0.18       -0.88      3.78 o 
   8   4   8        0.44       -0.84      3.86 o 
  -9   5   8        3.95        5.66      3.51 o 
  -8   5   8       15.09       12.08      5.73 o 
  -7   5   8       25.35       27.23      4.06 o 
  -6   5   8        3.02        2.54      2.49 o 
  -5   5   8      105.60       96.39     14.32 o 
  -4   5   8       48.66       50.86      9.47 o 
  -3   5   8        0.67       -0.39      2.61 o 
  -2   5   8       26.48       21.41      3.60 o 
  -1   5   8      804.93      862.21     84.25 o 
   0   5   8      139.51      152.45      5.68 o 
   1   5   8       10.33       13.55      2.32 o 
   2   5   8        0.00        2.37      2.77 o 
   3   5   8        0.01        0.76      2.65 o 
   4   5   8       28.46       34.67      5.83 o 
   5   5   8        4.17        1.57      3.70 o 
   6   5   8        0.92       -0.24      3.78 o 
   7   5   8        0.43       -1.73      3.46 o 
   8   5   8       15.33       18.70      7.04 o 
  -9   6   8       83.20       79.56      7.28 o 
  -8   6   8       22.10       19.01      4.29 o 
  -7   6   8        6.81        8.50      4.10 o 
  -6   6   8       34.29       28.87      5.65 o 
  -5   6   8      546.54      457.92     74.61 o 
  -4   6   8        0.60       -0.81      2.25 o 
  -3   6   8      490.40      382.83     60.81 o 
  -2   6   8        3.16        2.48      2.05 o 
  -1   6   8       15.46       13.17      2.60 o 
   0   6   8       46.33       50.25      4.00 o 
   1   6   8       21.76       25.98      5.03 o 
   2   6   8       87.39       82.67      8.17 o 
   3   6   8      135.62      139.81     10.42 o 
   4   6   8       20.20       21.03      5.31 o 
   5   6   8       21.01       27.03      6.35 o 
   6   6   8       86.54       98.95     10.38 o 
   7   6   8        1.00        0.12      4.18 o 
  -8   7   8        0.05        0.47      5.05 o 
  -7   7   8       52.76       37.16      5.30 o 
  -6   7   8        2.50        0.11      3.09 o 
  -5   7   8       95.53       79.39     14.16 o 
  -4   7   8       15.13       16.44      3.74 o 
  -3   7   8      115.08       99.50     16.84 o 
  -2   7   8       23.56       25.17      3.70 o 
  -1   7   8       28.45       27.10      3.78 o 
   0   7   8       16.87       26.54      5.71 o 
   1   7   8       32.79       27.95      5.83 o 
   2   7   8       95.42       91.08      8.97 o 
   3   7   8       34.01       45.25      7.36 o 
   4   7   8       14.91       14.44      5.35 o 
   5   7   8        6.52        4.67      4.50 o 
   6   7   8        6.58        7.00      4.99 o 
  -8   8   8        3.40       -0.24      4.22 o 
  -7   8   8        4.91        2.61      3.67 o 
  -6   8   8       35.98       26.84      4.73 o 
  -5   8   8        0.03       -0.81      2.99 o 
  -4   8   8        1.41        1.56      2.70 o 
  -3   8   8        7.14        8.42      3.30 o 
  -2   8   8      594.06      499.98     81.28 o 
  -1   8   8       32.77       36.00      6.92 o 
   0   8   8       18.62       16.17      5.43 o 
   1   8   8       71.57       71.64      8.61 o 
   2   8   8        9.04        3.86      4.42 o 
   3   8   8        1.74        3.66      4.14 o 
   4   8   8        3.17       -0.60      3.74 o 
   5   8   8        5.18        4.18      5.03 o 
   6   8   8        0.08        2.65      4.71 o 
  -6   9   8       11.57       11.16      4.13 o 
  -5   9   8       14.86       10.15      3.85 o 
  -4   9   8        0.06       -1.24      2.67 o 
  -3   9   8        3.12        2.80      3.11 o 
  -2   9   8        1.70        2.57      4.54 o 
  -1   9   8       12.83        9.69      5.07 o 
   0   9   8       48.56       43.44      7.92 o 
   1   9   8       29.87       30.73      7.24 o 
   2   9   8        0.00       -3.14      3.62 o 
   3   9   8        0.08       -1.41      3.58 o 
   4   9   8        1.16        5.35      4.83 o 
  -5  10   8        2.69        6.09      3.93 o 
  -4  10   8       48.62       44.00      8.85 o 
  -3  10   8        8.75        2.86      5.87 o 
  -2  10   8        8.26        0.92      4.87 o 
  -1  10   8       43.33       50.64      8.57 o 
   0  10   8        5.87       12.07      6.07 o 
   1  10   8        0.26        1.45      4.87 o 
   2  10   8        3.56        5.31      5.27 o 
   3  10   8        1.27        1.33      4.83 o 
  -1  11   8        5.13       11.34      6.19 o 
  -4 -10   9        0.30        4.30      4.46 o 
  -3 -10   9        1.58        2.33      4.34 o 
  -2 -10   9        1.64        3.22      4.38 o 
  -1 -10   9        0.03        0.00      3.46 o 
   0 -10   9        2.48        7.47      7.00 o 
   1 -10   9       21.05       41.99      7.92 o 
   2 -10   9       11.85       13.51      5.99 o 
   3 -10   9       13.08       12.91      6.15 o 
  -5  -9   9        4.13        5.43      4.79 o 
  -4  -9   9       15.64       10.70      4.99 o 
  -3  -9   9        1.89        3.34      4.18 o 
  -2  -9   9        2.10        2.53      3.58 o 
  -1  -9   9        2.54        2.11      2.75 o 
   0  -9   9       26.87       27.59      4.30 o 
   1  -9   9       56.05       56.60      5.36 o 
   2  -9   9       95.41      142.48     11.50 o 
   3  -9   9        2.33        0.40      4.18 o 
   4  -9   9        0.50        6.39      5.31 o 
   5  -9   9       21.06       23.69      6.92 o 
  -7  -8   9        3.67        4.79      4.62 o 
  -6  -8   9        0.32        5.87      4.54 o 
  -5  -8   9        3.92        5.75      4.54 o 
  -4  -8   9        5.30        1.13      3.66 o 
  -3  -8   9        6.84       10.70      4.30 o 
  -2  -8   9       67.23       70.61     11.30 o 
  -1  -8   9       36.87       38.14      7.42 o 
   0  -8   9      248.89      248.76     40.54 o 
   1  -8   9       17.46       14.33      2.66 o 
   2  -8   9       18.21       24.41      5.71 o 
   3  -8   9       77.40       86.64      9.29 o 
   4  -8   9       19.91       31.09      6.80 o 
   5  -8   9        0.58       -2.61      3.54 o 
   6  -8   9        3.54        2.53      4.67 o 
  -8  -7   9        6.31        9.41      5.07 o 
  -7  -7   9        0.00       -2.37      3.34 o 
  -6  -7   9       11.42        4.75      3.98 o 
  -5  -7   9       64.70       43.44      7.20 o 
  -4  -7   9        0.92        1.29      3.38 o 
  -3  -7   9       16.39       11.02      4.22 o 
  -2  -7   9      245.09      242.77     36.59 o 
  -1  -7   9      186.11      169.46     22.76 o 
   0  -7   9      527.06      488.90     62.34 o 
   1  -7   9      430.90      421.28     55.85 o 
   2  -7   9        0.18        0.07      2.04 o 
   3  -7   9        0.35       -0.57      2.27 o 
   4  -7   9       11.01       15.00      5.03 o 
   5  -7   9        2.09        0.16      4.02 o 
   6  -7   9        2.94        7.08      4.95 o 
   7  -7   9        6.14        4.71      5.11 o 
  -8  -6   9        0.15        1.01      3.42 o 
  -7  -6   9        1.91        0.68      3.34 o 
  -6  -6   9        1.68       -1.53      2.94 o 
  -5  -6   9      112.04       94.62      8.93 o 
  -4  -6   9      157.03      138.41     10.06 o 
  -3  -6   9      152.82      170.12     24.16 o 
  -2  -6   9      593.32      586.90     77.73 o 
  -1  -6   9       45.34       39.30      4.59 o 
   0  -6   9      134.16      116.50     11.75 o 
   1  -6   9      216.83      202.23     24.96 o 
   2  -6   9      168.38      155.49     14.35 o 
   3  -6   9        4.25        4.79      2.45 o 
   4  -6   9      108.96       98.41     20.60 o 
   5  -6   9       53.31       55.06      7.60 o 
   6  -6   9        9.24       15.24      5.63 o 
   7  -6   9        0.40       -2.17      4.30 o 
  -9  -5   9        0.05       -0.36      3.78 o 
  -8  -5   9        5.85       11.02      4.87 o 
  -7  -5   9        4.67        1.01      3.50 o 
  -6  -5   9       83.00       80.05      8.13 o 
  -5  -5   9        2.45        3.50      3.22 o 
  -4  -5   9        2.69        0.44      2.61 o 
  -3  -5   9      429.40      438.21     34.19 o 
  -2  -5   9      279.53      313.51     28.82 o 
  -1  -5   9      253.47      274.29     34.22 o 
   0  -5   9        0.48       -0.52      0.98 o 
   1  -5   9        2.01        2.25      1.38 o 
   2  -5   9        2.30        2.41      1.24 o 
   3  -5   9       22.41       20.17      5.69 o 
   4  -5   9      186.80      173.65     28.05 o 
   5  -5   9       45.28       46.38      6.96 o 
   6  -5   9        3.21        2.01      3.78 o 
   7  -5   9        0.02        1.65      4.26 o 
   8  -5   9        7.23        7.74      3.84 o 
  -9  -4   9       19.75       26.62      6.48 o 
  -8  -4   9        1.44       -2.17      2.98 o 
  -7  -4   9       97.45      104.83      9.45 o 
  -6  -4   9       79.27       66.33      7.16 o 
  -5  -4   9       24.78       19.39      4.42 o 
  -4  -4   9      203.62      238.01     53.13 o 
  -3  -4   9        0.00        0.34      0.90 o 
  -2  -4   9      352.35      410.98     39.11 o 
  -1  -4   9     1069.82     1141.40     96.93 o 
   0  -4   9      195.71      204.16     18.09 o 
   1  -4   9      482.17      455.35     33.35 o 
   2  -4   9        9.17       12.53      1.59 o 
   3  -4   9       67.18       61.41     14.66 o 
   4  -4   9        3.72        2.77      1.94 o 
   5  -4   9        0.62        0.39      1.57 o 
   6  -4   9        6.36        8.97      3.22 o 
   7  -4   9       13.02       20.18      4.17 o 
   8  -4   9        0.59       -0.44      3.17 o 
 -10  -3   9        0.85        0.97      4.06 o 
  -9  -3   9        1.43        4.71      4.34 o 
  -8  -3   9        0.71        2.45      3.70 o 
  -7  -3   9       10.84       10.74      4.38 o 
  -6  -3   9       56.77       57.81     14.98 o 
  -5  -3   9       13.14        9.79      3.50 o 
  -4  -3   9        0.00        1.16      0.86 o 
  -3  -3   9       42.77       40.06      5.25 o 
  -2  -3   9       99.56      108.15      8.91 o 
  -1  -3   9      224.80      267.19     21.68 o 
   0  -3   9      118.88      128.06      3.83 o 
   1  -3   9       23.12       25.06      2.93 o 
   2  -3   9      458.59      426.78      8.47 o 
   3  -3   9       30.42       27.08      2.45 o 
   4  -3   9        1.17        0.05      1.71 o 
   5  -3   9      124.78      118.61      6.31 o 
   6  -3   9       21.61       25.79      3.32 o 
   7  -3   9       16.74       20.82      3.52 o 
   8  -3   9        5.15        8.33      3.47 o 
   9  -3   9        6.80        8.76      3.93 o 
 -10  -2   9       20.97       18.94      5.91 o 
  -9  -2   9       89.51       97.59      9.53 o 
  -8  -2   9       88.79       82.46      8.49 o 
  -7  -2   9      198.41      202.89     25.57 o 
  -6  -2   9        8.09        9.88      2.49 o 
  -5  -2   9      229.43      258.89     44.48 o 
  -4  -2   9      104.78      102.06     15.89 o 
  -3  -2   9      189.42      183.06     24.30 o 
  -2  -2   9      506.02      636.87     69.98 o 
  -1  -2   9     3330.42     3718.60    290.75 o 
   0  -2   9     1300.58     1393.62     51.66 o 
   1  -2   9     1354.01     1294.44     16.76 o 
   2  -2   9       12.66       14.76      2.13 o 
   3  -2   9      344.73      337.16     30.33 o 
   4  -2   9      124.98      119.28     14.44 o 
   5  -2   9        0.00        1.41      1.91 o 
   6  -2   9       17.91        8.32      2.92 o 
   7  -2   9       25.30       17.21      5.31 o 
   8  -2   9        5.60        4.99      4.91 o 
   9  -2   9        0.02        1.97      4.06 o 
 -10  -1   9       35.56       28.52      6.60 o 
  -9  -1   9       44.38       50.20      7.52 o 
  -8  -1   9        0.12        1.53      2.15 o 
  -7  -1   9        2.39        3.54      3.02 o 
  -6  -1   9       28.10       27.19      4.83 o 
  -5  -1   9      134.88      113.78      9.36 o 
  -4  -1   9      144.76      136.81      9.43 o 
  -3  -1   9      141.25      158.81      7.61 o 
  -2  -1   9      211.29      305.45      9.91 o 
  -1  -1   9       27.95       26.16      3.53 o 
   0  -1   9      352.05      330.85     43.12 o 
   1  -1   9      214.60      192.99      6.84 o 
   2  -1   9        0.26       -0.54      0.94 o 
   3  -1   9      666.75      626.19     36.02 o 
   4  -1   9       75.15       61.53      4.71 o 
   5  -1   9       38.03       31.24      3.61 o 
   6  -1   9      250.66      258.06     42.44 o 
   7  -1   9       23.64       27.99      6.11 o 
   8  -1   9        0.01       -1.37      3.34 o 
   9  -1   9        3.74        9.41      5.99 o 
 -10   0   9        0.93        1.21      3.70 o 
  -9   0   9        0.76       -0.64      3.66 o 
  -8   0   9        4.89        8.85      4.06 o 
  -7   0   9       13.41       11.26      4.02 o 
  -6   0   9      905.10      893.09     10.58 o 
  -5   0   9      210.65      216.10     10.67 o 
  -4   0   9       24.22       30.22      2.37 o 
  -3   0   9      217.05      260.19      4.45 o 
  -2   0   9     3254.10     3889.24     35.04 o 
  -1   0   9      109.85       89.28     18.81 o 
   0   0   9        6.17        5.24      1.10 o 
   1   0   9      527.82      579.75     58.97 o 
   2   0   9      129.83      126.98     11.45 o 
   3   0   9       12.01       12.94      2.13 o 
   4   0   9       25.63       32.83      3.24 o 
   5   0   9        0.86       -0.58      1.57 o 
   6   0   9        1.59        3.35      2.37 o 
   7   0   9        5.71        9.73      4.67 o 
   8   0   9       11.09       21.07      6.07 o 
   9   0   9        2.47        3.66      4.87 o 
 -10   1   9        2.28       -0.80      4.10 o 
  -9   1   9        3.93        4.75      4.30 o 
  -8   1   9        0.24        4.10      3.62 o 
  -7   1   9        2.36        1.37      3.18 o 
  -6   1   9        8.40       11.58      2.32 o 
  -5   1   9       11.05       11.75      2.04 o 
  -4   1   9      116.21      107.05      6.48 o 
  -3   1   9      809.95      842.52     73.16 o 
  -2   1   9       16.47       15.38      1.62 o 
  -1   1   9       85.88      103.90     10.62 o 
   0   1   9      104.85      104.52     16.00 o 
   1   1   9      898.14      975.74    123.41 o 
   2   1   9        1.00        0.10      1.02 o 
   3   1   9       75.41       85.46      4.31 o 
   4   1   9      290.15      254.05     15.46 o 
   5   1   9        0.49       -0.19      1.50 o 
   6   1   9        3.37        4.17      2.38 o 
   7   1   9       21.25       19.83      5.83 o 
   8   1   9        3.32        4.58      4.30 o 
   9   1   9        0.06       -1.25      4.10 o 
 -10   2   9        2.09        3.30      4.54 o 
  -9   2   9        0.01       -1.73      3.74 o 
  -8   2   9        7.79        5.03      3.94 o 
  -7   2   9      119.37      103.45     14.99 o 
  -6   2   9      180.90      170.17      8.85 o 
  -5   2   9        6.75        6.04      2.57 o 
  -4   2   9      108.49      108.18     13.66 o 
  -3   2   9       31.53       30.45      4.48 o 
  -2   2   9      564.72      642.45     44.51 o 
  -1   2   9     2446.59     2762.57     28.27 o 
   0   2   9      946.82     1106.69    134.41 o 
   1   2   9      735.36      870.35    113.60 o 
   2   2   9        1.73        0.21      1.21 o 
   3   2   9      137.69      155.57      5.65 o 
   4   2   9      118.71      107.35     10.20 o 
   5   2   9      118.75       95.56      7.76 o 
   6   2   9       39.45       46.62      6.96 o 
   7   2   9        7.03       11.70      4.91 o 
   8   2   9        0.52        4.38      4.34 o 
   9   2   9       18.65       23.45      7.56 o 
 -10   3   9        0.46        0.00      4.46 o 
  -9   3   9        3.11        3.58      4.30 o 
  -8   3   9        2.27       -0.92      3.50 o 
  -7   3   9       10.07       10.61      2.92 o 
  -6   3   9        1.61        0.42      2.75 o 
  -5   3   9       44.36       33.70      4.89 o 
  -4   3   9       87.45       83.74      8.37 o 
  -3   3   9        1.11        1.89      1.54 o 
  -2   3   9      202.59      247.67     29.65 o 
  -1   3   9     3088.31     3520.78    113.82 o 
   0   3   9      635.01      763.42     32.15 o 
   1   3   9      265.45      320.14     32.62 o 
   2   3   9       76.37       88.71      4.42 o 
   3   3   9        0.32        0.20      1.41 o 
   4   3   9        1.93        2.31      1.65 o 
   5   3   9        7.88       14.68      4.71 o 
   6   3   9        1.58       -0.32      3.02 o 
   7   3   9        0.48        0.84      3.78 o 
   8   3   9        0.15       -1.53      4.10 o 
 -10   4   9        0.61        1.81      5.19 o 
  -9   4   9       19.49       20.63      6.48 o 
  -8   4   9       26.82       26.10      4.12 o 
  -7   4   9       33.08       31.70      3.99 o 
  -6   4   9      157.48      138.63     18.25 o 
  -5   4   9        3.68        2.31      1.91 o 
  -4   4   9      111.40      100.94     18.81 o 
  -3   4   9       22.65       33.91      3.25 o 
  -2   4   9        9.95        6.72      2.35 o 
  -1   4   9      177.63      167.25      6.48 o 
   0   4   9       69.86       82.49      7.84 o 
   1   4   9      181.02      208.61     17.00 o 
   2   4   9      418.58      464.34     42.40 o 
   3   4   9       39.26       43.40      5.75 o 
   4   4   9       33.12       34.67      5.63 o 
   5   4   9        6.29        6.07      4.18 o 
   6   4   9       14.81        9.93      4.71 o 
   7   4   9       13.94       22.52      6.72 o 
   8   4   9        0.77        1.41      4.50 o 
  -9   5   9       10.73       12.47      6.07 o 
  -8   5   9        0.35        1.18      2.71 o 
  -7   5   9        2.83        3.86      2.79 o 
  -6   5   9        8.41       11.71      3.22 o 
  -5   5   9       27.86       27.84      7.20 o 
  -4   5   9       38.63       40.45      8.69 o 
  -3   5   9      638.47      530.16     87.56 o 
  -2   5   9        0.45        1.53      1.80 o 
  -1   5   9        0.13       -0.72      1.64 o 
   0   5   9       72.48       75.97      4.47 o 
   1   5   9       16.10       16.06      2.67 o 
   2   5   9       25.13       19.47      4.42 o 
   3   5   9       49.20       47.54      6.36 o 
   4   5   9        7.40        6.64      3.94 o 
   5   5   9       22.71       22.97      5.91 o 
   6   5   9        0.74       -0.76      4.18 o 
   7   5   9        9.07       12.91      5.67 o 
  -9   6   9        8.24        7.56      6.15 o 
  -8   6   9        7.14        7.72      3.66 o 
  -7   6   9       65.61       56.04      6.64 o 
  -6   6   9       53.69       55.00      5.40 o 
  -5   6   9      581.69      447.51     86.92 o 
  -4   6   9       64.87       65.98     12.39 o 
  -3   6   9        8.75        4.73      2.63 o 
  -2   6   9        5.52        1.97      2.23 o 
  -1   6   9        6.56        7.25      2.51 o 
   0   6   9       78.84       91.28      5.13 o 
   1   6   9       17.07       16.01      4.54 o 
   2   6   9        7.09       11.22      4.58 o 
   3   6   9        9.21       12.67      4.63 o 
   4   6   9        6.67       11.82      4.87 o 
   5   6   9       41.29       52.57      7.88 o 
   6   6   9       16.38       15.85      5.99 o 
   7   6   9        0.03        2.13      4.67 o 
  -8   7   9        4.58        6.05      4.01 o 
  -7   7   9       55.61       39.37      5.81 o 
  -6   7   9       11.86        9.92      3.61 o 
  -5   7   9       17.73       13.09      3.72 o 
  -4   7   9        0.26       -1.67      2.43 o 
  -3   7   9       78.53       69.47     14.52 o 
  -2   7   9       26.54       16.63      3.63 o 
  -1   7   9      603.02      584.61     24.18 o 
   0   7   9      615.72      609.44     20.19 o 
   1   7   9      277.79      233.94     13.16 o 
   2   7   9       20.84        9.09      4.87 o 
   3   7   9        5.09       -2.37      3.78 o 
   4   7   9       39.14       47.26      7.56 o 
   5   7   9        0.00       -1.09      3.86 o 
   6   7   9        1.50       -0.44      4.22 o 
  -7   8   9        2.78        1.95      3.32 o 
  -6   8   9        0.08       -1.51      2.93 o 
  -5   8   9        7.76        3.15      3.22 o 
  -4   8   9       77.69       69.34     10.58 o 
  -3   8   9       34.70       30.26      4.42 o 
  -2   8   9      216.44      181.79     20.12 o 
  -1   8   9        8.94        7.92      5.71 o 
   0   8   9        5.33        2.17      3.98 o 
   1   8   9      216.13      195.09     13.04 o 
   2   8   9       19.07       19.26      6.07 o 
   3   8   9        2.38        5.39      4.67 o 
   4   8   9        5.04        5.83      4.79 o 
   5   8   9        9.42       23.49      7.20 o 
  -6   9   9        1.12        2.70      4.36 o 
  -5   9   9        0.00       -1.47      3.04 o 
  -4   9   9       12.97       10.09      3.68 o 
  -3   9   9        9.10        7.80      3.32 o 
  -2   9   9        2.94        0.12      4.71 o 
  -1   9   9       42.72       32.82      7.20 o 
   0   9   9        1.45        2.41      4.22 o 
   1   9   9       21.22       23.37      6.43 o 
   2   9   9        2.22        2.25      4.75 o 
   3   9   9        3.73        4.87      4.87 o 
   4   9   9        0.09       -0.32      4.67 o 
  -5  10   9       29.15       29.29      5.38 o 
  -4  10   9       29.05       31.05      8.04 o 
  -3  10   9        0.36        0.12      5.43 o 
  -2  10   9       20.79       27.71      7.32 o 
  -1  10   9        2.81        4.75      5.35 o 
   0  10   9        0.45       -2.82      4.18 o 
   1  10   9        1.34       -1.85      4.50 o 
   2  10   9        2.00       10.05      6.35 o 
  -3 -10  10        1.10        4.99      4.58 o 
  -2 -10  10        0.21        3.86      4.34 o 
  -1 -10  10        6.23        4.62      4.50 o 
   0 -10  10       17.78       13.43      5.67 o 
   1 -10  10        2.12        5.51      5.15 o 
   2 -10  10        8.11       10.26      5.75 o 
   3 -10  10        9.81        6.03      5.99 o 
  -5  -9  10        2.11        0.32      4.58 o 
  -4  -9  10        4.88        3.70      4.50 o 
  -3  -9  10        2.53        1.89      3.94 o 
  -2  -9  10        4.04        3.98      4.14 o 
  -1  -9  10       15.27        6.92      4.22 o 
   0  -9  10       10.19        9.16      3.41 o 
   1  -9  10       28.52       36.29      4.63 o 
   2  -9  10      144.50      208.60     13.80 o 
   3  -9  10        1.23        1.13      4.34 o 
   4  -9  10        0.87       -0.20      4.38 o 
   5  -9  10        1.07        2.17      4.46 o 
  -6  -8  10       29.62       30.45      7.40 o 
  -5  -8  10       17.77       13.63      5.47 o 
  -4  -8  10       49.41       32.86      6.96 o 
  -3  -8  10       69.88       59.89      8.17 o 
  -2  -8  10      155.95      145.53     10.58 o 
  -1  -8  10      121.67      133.63     22.43 o 
   0  -8  10      184.61      179.00     26.06 o 
   1  -8  10      201.17      182.95     25.18 o 
   2  -8  10      125.96      117.08     30.78 o 
   3  -8  10       66.58       76.18      8.65 o 
   4  -8  10        6.47        8.93      5.03 o 
   5  -8  10        8.94       10.98      5.55 o 
   6  -8  10        0.28       -1.65      3.98 o 
  -7  -7  10        0.40        2.49      4.14 o 
  -6  -7  10       18.99       13.23      5.39 o 
  -5  -7  10       18.36       11.30      4.95 o 
  -4  -7  10        6.86        3.34      3.54 o 
  -3  -7  10       11.71       12.27      4.58 o 
  -2  -7  10       88.83       85.20      7.92 o 
  -1  -7  10      256.12      234.82     34.76 o 
   0  -7  10      486.65      483.07     63.52 o 
   1  -7  10        0.01        1.19      1.74 o 
   2  -7  10        0.14        0.96      2.34 o 
   3  -7  10        4.94        3.86      3.16 o 
   4  -7  10       79.56       99.56      9.81 o 
   5  -7  10        2.73       10.30      5.19 o 
   6  -7  10       11.34       20.91      6.35 o 
   7  -7  10        0.20       -0.44      4.38 o 
  -8  -6  10        0.56       -1.37      3.66 o 
  -7  -6  10        2.91       -0.76      3.38 o 
  -6  -6  10        0.08        1.09      3.22 o 
  -5  -6  10        2.27        0.97      3.22 o 
  -4  -6  10        3.93        4.95      3.26 o 
  -3  -6  10        8.41       11.74      4.10 o 
  -2  -6  10      109.94      125.62     16.01 o 
  -1  -6  10       16.14       15.82      2.20 o 
   0  -6  10       60.14       51.37      4.66 o 
   1  -6  10       23.68       24.60      3.61 o 
   2  -6  10      219.38      195.48     38.90 o 
   3  -6  10       12.75       16.63      3.38 o 
   4  -6  10       79.63       80.05     17.94 o 
   5  -6  10        7.29        8.65      4.58 o 
   6  -6  10        6.03        9.37      5.11 o 
   7  -6  10        0.43        1.65      4.71 o 
  -9  -5  10        2.07        7.92      4.67 o 
  -8  -5  10        1.33        0.12      3.70 o 
  -7  -5  10       37.22       36.72      6.80 o 
  -6  -5  10       23.75       20.07      5.55 o 
  -5  -5  10       85.23       84.64      8.17 o 
  -4  -5  10      246.36      215.94     11.63 o 
  -3  -5  10      204.87      181.94     15.47 o 
  -2  -5  10      316.99      338.70     31.43 o 
  -1  -5  10      169.24      152.49     13.41 o 
   0  -5  10       26.36       24.79      2.86 o 
   1  -5  10       40.43       37.62      3.67 o 
   2  -5  10       63.89       58.68     11.42 o 
   3  -5  10      265.01      254.53     37.15 o 
   4  -5  10        8.06        8.06      2.80 o 
   5  -5  10       38.87       33.00      6.94 o 
   6  -5  10        0.55       -3.46      3.46 o 
   7  -5  10        6.76        4.90      3.29 o 
   8  -5  10        1.35        2.07      3.51 o 
  -9  -4  10        3.28        0.20      3.50 o 
  -8  -4  10        0.03       -1.09      2.86 o 
  -7  -4  10        0.26       -2.41      2.69 o 
  -6  -4  10        7.96        6.64      3.98 o 
  -5  -4  10        2.85        8.40      7.44 o 
  -4  -4  10       14.42       21.13      4.89 o 
  -3  -4  10      134.01      151.47     32.21 o 
  -2  -4  10       25.42       35.37      3.87 o 
  -1  -4  10      209.40      211.85     20.85 o 
   0  -4  10     1311.28     1312.17     81.73 o 
   1  -4  10      104.71      100.52      6.05 o 
   2  -4  10        0.53        0.49      1.36 o 
   3  -4  10      186.66      182.65     14.46 o 
   4  -4  10       37.62       35.23      3.26 o 
   5  -4  10        9.45       10.53      2.52 o 
   6  -4  10        8.62       10.07      3.24 o 
   7  -4  10       13.83       18.20      4.29 o 
   8  -4  10        3.45        8.97      4.00 o 
 -10  -3  10        3.03        0.08      3.94 o 
  -9  -3  10        6.99        3.34      3.94 o 
  -8  -3  10       43.75       33.06      6.44 o 
  -7  -3  10      287.77      266.10     13.93 o 
  -6  -3  10       75.70       94.36     19.67 o 
  -5  -3  10       38.35       38.13     13.80 o 
  -4  -3  10       88.96      106.85     31.20 o 
  -3  -3  10        0.04        1.38      0.77 o 
  -2  -3  10      194.04      211.79     22.06 o 
  -1  -3  10      110.42      111.04      6.17 o 
   0  -3  10      205.82      208.37     14.89 o 
   1  -3  10     1115.88     1005.78     33.84 o 
   2  -3  10      209.15      210.01      9.40 o 
   3  -3  10        3.72        3.28      1.45 o 
   4  -3  10        5.72        4.40      1.91 o 
   5  -3  10       28.39       27.30      4.09 o 
   6  -3  10       15.37       18.72      2.72 o 
   7  -3  10        6.33       13.58      3.12 o 
   8  -3  10        2.57        3.31      3.34 o 
 -10  -2  10        0.46       -1.77      3.82 o 
  -9  -2  10        3.57        1.85      3.66 o 
  -8  -2  10      106.84      100.85      9.41 o 
  -7  -2  10       36.36       43.04      4.42 o 
  -6  -2  10       67.72       75.73     15.43 o 
  -5  -2  10      136.10      138.56     23.34 o 
  -4  -2  10      564.38      687.45     16.17 o 
  -3  -2  10       67.89       93.77      6.20 o 
  -2  -2  10      275.67      321.25     72.21 o 
  -1  -2  10       51.94       67.61      7.11 o 
   0  -2  10       68.11       74.38      2.30 o 
   1  -2  10        7.83        4.03      1.00 o 
   2  -2  10       78.02       88.84      4.39 o 
   3  -2  10      134.35      107.57      8.03 o 
   4  -2  10        2.07        2.19      2.45 o 
   5  -2  10      187.27      161.71     28.57 o 
   6  -2  10       65.64       62.38      8.77 o 
   7  -2  10       48.59       43.28      7.16 o 
   8  -2  10        5.81        5.15      5.03 o 
   9  -2  10        0.05       -0.40      4.06 o 
 -10  -1  10        9.70       10.13      5.11 o 
  -9  -1  10        2.09        3.30      3.66 o 
  -8  -1  10       69.48       69.61      5.34 o 
  -7  -1  10        0.84        2.49      3.26 o 
  -6  -1  10      570.41      601.73     17.05 o 
  -5  -1  10        5.52        6.11      3.14 o 
  -4  -1  10       13.88       11.10      2.63 o 
  -3  -1  10      485.92      575.25     14.47 o 
  -2  -1  10       19.25       19.83      3.46 o 
  -1  -1  10     1013.78     1279.75     20.75 o 
   0  -1  10      740.48      793.28    105.47 o 
   1  -1  10      441.73      419.82     39.36 o 
   2  -1  10        0.06        1.10      1.31 o 
   3  -1  10      183.54      174.50      6.40 o 
   4  -1  10       50.07       58.42      9.51 o 
   5  -1  10      449.82      448.81     58.66 o 
   6  -1  10        0.13       -0.51      2.22 o 
   7  -1  10        0.58        0.00      3.38 o 
   8  -1  10        0.71       -0.32      3.98 o 
   9  -1  10        2.46        1.97      4.67 o 
 -10   0  10       24.84       24.53      6.11 o 
  -9   0  10        0.74       -3.38      3.94 o 
  -8   0  10        5.88        7.96      4.30 o 
  -7   0  10       18.54       20.07      4.75 o 
  -6   0  10      123.41      121.27      8.49 o 
  -5   0  10        0.19        2.26      1.93 o 
  -4   0  10      711.06      779.53     15.35 o 
  -3   0  10     1651.44     1905.02     26.52 o 
  -2   0  10       68.01       77.22     15.49 o 
  -1   0  10      124.71      108.35     17.37 o 
   0   0  10      421.64      426.95     80.36 o 
   1   0  10        2.76        5.14      1.69 o 
   2   0  10      125.69      121.59      4.83 o 
   3   0  10       33.11       29.31      2.93 o 
   4   0  10        1.28        2.26      1.61 o 
   5   0  10       14.63       12.60      2.77 o 
   6   0  10        3.33       -0.10      2.15 o 
   7   0  10        1.74       -1.65      3.42 o 
   8   0  10        4.72       11.54      5.27 o 
   9   0  10       16.04       24.13      7.16 o 
 -10   1  10        0.13       -0.84      4.06 o 
  -9   1  10        5.85        8.97      4.79 o 
  -8   1  10        0.72       -0.52      3.54 o 
  -7   1  10      129.45      120.34      9.09 o 
  -6   1  10        7.06       14.04      4.02 o 
  -5   1  10       20.39       19.00      2.27 o 
  -4   1  10      169.25      192.41      8.67 o 
  -3   1  10      512.20      604.41     32.48 o 
  -2   1  10     2405.09     2694.63     33.88 o 
  -1   1  10      300.83      285.97     45.30 o 
   0   1  10      123.65      130.55     21.29 o 
   1   1  10        5.15        6.70      1.63 o 
   2   1  10       44.46       35.29      4.93 o 
   3   1  10       60.81       56.03      3.78 o 
   4   1  10       34.53       30.54      3.29 o 
   5   1  10        4.26        3.09      2.59 o 
   6   1  10       10.36        7.18      2.88 o 
   7   1  10       24.04       31.09      6.68 o 
   8   1  10        0.00        1.01      4.34 o 
   9   1  10        0.11       -2.82      4.06 o 
 -10   2  10        2.53        6.88      5.19 o 
  -9   2  10        1.09       -0.76      3.58 o 
  -8   2  10       49.13       53.05      7.52 o 
  -7   2  10       16.07       14.32      4.63 o 
  -6   2  10      191.39      195.63     20.44 o 
  -5   2  10        7.91        5.53      2.69 o 
  -4   2  10        8.06        8.67      2.15 o 
  -3   2  10      277.77      311.99     34.43 o 
  -2   2  10      435.75      540.83      8.67 o 
  -1   2  10      865.58      973.74     41.30 o 
   0   2  10        6.59        9.94      9.27 o 
   1   2  10      748.97      881.88     94.93 o 
   2   2  10      138.48      143.82      5.55 o 
   3   2  10       18.27       21.13      2.70 o 
   4   2  10       27.40       28.54      3.18 o 
   5   2  10       88.08       96.59      8.99 o 
   6   2  10       15.71       16.21      5.07 o 
   7   2  10        0.00        0.80      3.58 o 
   8   2  10        0.01        1.29      3.98 o 
 -10   3  10        7.89        5.47      5.19 o 
  -9   3  10        2.55        3.82      4.83 o 
  -8   3  10        0.05       -0.80      3.38 o 
  -7   3  10       68.62       68.63      5.07 o 
  -6   3  10       21.64       24.88      3.12 o 
  -5   3  10        7.22        4.92      1.99 o 
  -4   3  10       16.57       16.49      2.55 o 
  -3   3  10      706.39      717.83     77.82 o 
  -2   3  10     1238.98     1374.04     97.68 o 
  -1   3  10      163.67      195.24      6.01 o 
   0   3  10      212.96      257.68     17.39 o 
   1   3  10      492.89      543.89     70.97 o 
   2   3  10      336.65      379.54     24.93 o 
   3   3  10       36.11       32.95      6.01 o 
   4   3  10       31.87       29.15      3.23 o 
   5   3  10        0.79        1.89      3.14 o 
   6   3  10        3.07        8.08      4.30 o 
   7   3  10       11.64       14.96      5.87 o 
   8   3  10        0.05       -1.77      4.34 o 
 -10   4  10        0.07        1.41      4.95 o 
  -9   4  10        7.89        5.27      5.23 o 
  -8   4  10       19.20        7.04      4.99 o 
  -7   4  10        0.53       -0.18      2.31 o 
  -6   4  10        4.29        3.58      2.31 o 
  -5   4  10       92.41       81.82     11.43 o 
  -4   4  10        6.61        7.71      2.94 o 
  -3   4  10      320.17      324.25     43.71 o 
  -2   4  10       61.07       71.30      8.17 o 
  -1   4  10      317.92      343.73     14.03 o 
   0   4  10       65.20       69.56      4.17 o 
   1   4  10        1.07        1.53      1.72 o 
   2   4  10       43.42       46.56      3.68 o 
   3   4  10       16.85        9.73      3.90 o 
   4   4  10        0.25        1.81      3.10 o 
   5   4  10        0.03        0.76      3.22 o 
   6   4  10        4.31        8.65      4.62 o 
   7   4  10        2.57        3.86      4.42 o 
   8   4  10        0.44        1.25      4.62 o 
  -9   5  10        9.49        9.01      5.83 o 
  -8   5  10       18.44        7.20      5.11 o 
  -7   5  10        1.97        5.55      3.04 o 
  -6   5  10        7.03        4.35      2.77 o 
  -5   5  10      272.73      245.03     34.05 o 
  -4   5  10       10.91       13.10      3.28 o 
  -3   5  10       13.94       14.58      2.89 o 
  -2   5  10      455.81      447.23     41.80 o 
  -1   5  10      253.43      230.00      7.33 o 
   0   5  10       25.40       33.39      5.91 o 
   1   5  10      227.93      265.20     26.63 o 
   2   5  10       40.60       40.70      5.87 o 
   3   5  10        7.50        8.49      4.06 o 
   4   5  10       29.07       43.48      6.96 o 
   5   5  10        1.86       -0.48      3.02 o 
   6   5  10        7.04        9.73      5.11 o 
   7   5  10        0.67        3.70      4.58 o 
  -9   6  10        2.34       -2.21      4.75 o 
  -8   6  10       33.49       39.48      5.35 o 
  -7   6  10       17.84       17.62      4.08 o 
  -6   6  10        4.95        3.77      3.11 o 
  -5   6  10      261.79      221.43     39.56 o 
  -4   6  10      206.31      180.94     34.87 o 
  -3   6  10      195.26      195.62     32.05 o 
  -2   6  10        4.60        3.98      2.66 o 
  -1   6  10       44.40       35.74      3.98 o 
   0   6  10      221.45      231.14      7.86 o 
   1   6  10       22.40       15.00      4.87 o 
   2   6  10       52.86       50.32      6.88 o 
   3   6  10       48.45       36.64      6.52 o 
   4   6  10       25.15       29.24      5.99 o 
   5   6  10       18.74       22.16      6.23 o 
   6   6  10        0.52        1.05      4.02 o 
   7   6  10        2.76        6.43      5.31 o 
  -8   7  10        2.45        0.06      3.57 o 
  -7   7  10        0.01        2.66      3.39 o 
  -6   7  10       14.29       12.55      3.89 o 
  -5   7  10        3.91        1.00      2.77 o 
  -4   7  10        1.27       -2.94      2.94 o 
  -3   7  10       20.50       13.51      3.52 o 
  -2   7  10      521.61      485.15     66.53 o 
  -1   7  10       54.65       53.01      5.09 o 
   0   7  10       67.84       73.05      8.57 o 
   1   7  10        2.66       -0.40      4.02 o 
   2   7  10       29.65       34.15      6.80 o 
   3   7  10        4.25        2.61      3.74 o 
   4   7  10        2.77        5.67      4.62 o 
   5   7  10        8.02        9.41      5.31 o 
   6   7  10        1.90        0.84      4.42 o 
  -7   8  10        0.36       -1.23      3.28 o 
  -6   8  10       19.60       18.36      4.60 o 
  -5   8  10        1.58        3.75      3.20 o 
  -4   8  10       20.31       17.46      4.02 o 
  -3   8  10       47.78       43.85      5.10 o 
  -2   8  10      154.01      142.00     12.55 o 
  -1   8  10      163.51      167.82     12.23 o 
   0   8  10       29.16       29.64      7.12 o 
   1   8  10        7.91        6.96      5.03 o 
   2   8  10       57.47       66.57      8.81 o 
   3   8  10        9.32        4.06      4.67 o 
   4   8  10        0.84        2.29      4.46 o 
   5   8  10        2.20        2.25      4.58 o 
  -6   9  10        9.86        4.02      5.05 o 
  -5   9  10        6.13        4.75      4.83 o 
  -4   9  10        3.02        5.53      3.54 o 
  -3   9  10       11.71       16.13      5.99 o 
  -2   9  10        4.04        4.34      4.79 o 
  -1   9  10       15.79       12.83      5.67 o 
   0   9  10       24.04       29.84      7.08 o 
   1   9  10        7.89       12.43      5.75 o 
   2   9  10        2.02       -0.56      3.90 o 
   3   9  10        6.16        8.45      5.55 o 
   4   9  10        0.32        1.29      4.67 o 
  -4  10  10       32.10       27.95      8.12 o 
  -3  10  10        5.45        8.61      6.07 o 
  -2  10  10       26.50       30.97      7.68 o 
  -1  10  10       12.54       10.30      5.87 o 
   0  10  10        6.39       15.68      6.64 o 
   1  10  10        0.01        3.10      5.07 o 
   2  10  10        3.12        0.12      4.62 o 
  -3 -10  11        0.02       -1.17      3.50 o 
  -2 -10  11        4.68        3.90      4.02 o 
  -1 -10  11        1.62       -3.02      3.42 o 
   0 -10  11        2.85       -0.60      3.66 o 
   2 -10  11        9.69       21.32      6.64 o 
  -5  -9  11        0.16       -1.17      3.62 o 
  -4  -9  11        0.00       -2.09      3.42 o 
  -3  -9  11        0.56        2.53      3.90 o 
  -2  -9  11        2.51       -0.44      3.42 o 
  -1  -9  11        5.88        2.65      3.86 o 
   0  -9  11        4.97        9.13      4.50 o 
   1  -9  11       54.47       63.87     18.96 o 
   2  -9  11       12.39       17.13      5.99 o 
   3  -9  11       29.29       50.64      8.45 o 
   4  -9  11       23.61       19.51      6.84 o 
  -6  -8  11        0.22       -0.36      3.78 o 
  -5  -8  11        0.03        2.09      4.02 o 
  -4  -8  11       44.25       30.33      6.92 o 
  -3  -8  11       14.36       12.23      5.11 o 
  -2  -8  11        9.33        9.53      4.58 o 
  -1  -8  11        0.14        1.21      3.14 o 
   0  -8  11      128.52      126.94     23.52 o 
   1  -8  11        3.23        7.01      2.76 o 
   2  -8  11       29.67       31.00      6.58 o 
   3  -8  11        6.63        6.23      4.67 o 
   4  -8  11        0.38       -1.65      3.66 o 
   5  -8  11        3.18        5.79      5.15 o 
  -7  -7  11        6.61        8.41      4.79 o 
  -6  -7  11       14.76        8.12      4.50 o 
  -5  -7  11      104.37      104.59     10.02 o 
  -4  -7  11        0.09       -2.49      2.77 o 
  -3  -7  11        7.01        3.70      3.22 o 
  -2  -7  11       83.12       68.51      7.52 o 
  -1  -7  11      186.71      158.10      7.01 o 
   0  -7  11      451.67      459.60     52.12 o 
   1  -7  11       85.49       93.19     11.03 o 
   2  -7  11       70.47       75.87     12.11 o 
   3  -7  11      142.46      137.77     28.24 o 
   4  -7  11       42.68       42.14      6.11 o 
   5  -7  11       13.02       17.17      5.91 o 
   6  -7  11        0.64        3.54      4.75 o 
  -8  -6  11        1.47       -0.12      3.62 o 
  -7  -6  11       11.37        6.68      4.71 o 
  -6  -6  11       15.12       14.40      5.51 o 
  -5  -6  11       37.86       36.04      6.56 o 
  -4  -6  11       47.30       45.33      6.84 o 
  -3  -6  11       91.41       80.82      7.76 o 
  -2  -6  11      386.84      350.96     17.03 o 
  -1  -6  11       29.59       34.36      4.51 o 
   0  -6  11      132.70      139.10     15.50 o 
   1  -6  11      312.91      288.25     28.38 o 
   2  -6  11      206.32      196.08     36.92 o 
   3  -6  11       24.54       26.18      3.91 o 
   4  -6  11      107.61      117.60     26.77 o 
   5  -6  11        0.20        2.54      2.60 o 
   6  -6  11        8.62       11.94      5.59 o 
   7  -6  11       11.54       17.98      6.56 o 
  -9  -5  11        4.64        1.21      4.02 o 
  -8  -5  11       11.74        7.96      5.07 o 
  -7  -5  11        9.19        6.60      4.26 o 
  -6  -5  11       28.30       27.35      6.11 o 
  -5  -5  11       23.50       22.97      5.31 o 
  -4  -5  11       58.76       49.31      6.60 o 
  -3  -5  11       14.08       14.78      2.61 o 
  -2  -5  11      324.34      291.27     27.44 o 
  -1  -5  11       50.12       50.73      3.42 o 
   0  -5  11       23.80       25.57      2.94 o 
   1  -5  11      114.14      109.36     12.92 o 
   2  -5  11        4.65        5.15      2.13 o 
   3  -5  11        0.01        1.19      2.45 o 
   4  -5  11       51.33       52.68      5.03 o 
   5  -5  11        5.63        5.18      2.78 o 
   6  -5  11        7.74        5.31      4.58 o 
   7  -5  11        0.03       -3.32      3.32 o 
  -9  -4  11        3.35       -1.17      3.34 o 
  -8  -4  11       11.32        3.66      4.06 o 
  -7  -4  11      105.49       93.69      9.09 o 
  -6  -4  11       16.29       13.15      4.79 o 
  -5  -4  11      471.20      557.25    142.83 o 
  -4  -4  11       67.63       85.58     16.85 o 
  -3  -4  11        5.45        2.98      1.76 o 
  -2  -4  11      296.77      266.63     34.63 o 
  -1  -4  11      229.00      229.26     19.04 o 
   0  -4  11      907.80      894.75     60.10 o 
   1  -4  11      225.09      228.48     13.50 o 
   2  -4  11      131.75      125.11     14.75 o 
   3  -4  11        9.43        8.23      1.99 o 
   4  -4  11        0.67       -0.22      1.48 o 
   5  -4  11        0.60       -1.21      1.76 o 
   6  -4  11        1.86        2.38      2.23 o 
   7  -4  11       39.15       40.78      5.56 o 
   8  -4  11        1.84       -0.19      2.93 o 
 -10  -3  11        7.96        2.17      4.42 o 
  -9  -3  11        0.03       -1.33      3.14 o 
  -8  -3  11        4.98        1.13      3.38 o 
  -7  -3  11       25.70       29.64      5.99 o 
  -6  -3  11       15.03       13.38      3.60 o 
  -5  -3  11       71.79       94.82     21.40 o 
  -4  -3  11      106.63      118.54     34.22 o 
  -3  -3  11      112.46      119.31     22.21 o 
  -2  -3  11       89.30      102.93      7.96 o 
  -1  -3  11      277.63      311.71     24.82 o 
   0  -3  11      127.10      127.45      6.46 o 
   1  -3  11       41.30       46.29      2.13 o 
   2  -3  11        1.49        2.14      1.28 o 
   3  -3  11      207.14      189.44     13.12 o 
   4  -3  11        2.47        0.32      1.62 o 
   5  -3  11       55.09       53.50      3.54 o 
   6  -3  11       15.40       14.75      2.64 o 
   7  -3  11        0.07       -1.96      1.96 o 
   8  -3  11        1.46        3.57      3.18 o 
 -10  -2  11        0.01       -1.85      3.58 o 
  -9  -2  11       56.37       65.56      8.85 o 
  -8  -2  11        6.44        8.24      4.10 o 
  -7  -2  11      243.75      251.62     47.37 o 
  -6  -2  11      115.69      112.28     19.41 o 
  -5  -2  11      367.84      385.68     80.00 o 
  -4  -2  11     1400.81     1749.19     26.61 o 
  -3  -2  11       57.67       72.45      5.95 o 
  -2  -2  11        4.35        4.50      2.61 o 
  -1  -2  11      278.04      278.88     23.80 o 
   0  -2  11      128.56      124.07      5.10 o 
   1  -2  11      415.68      393.54     11.36 o 
   2  -2  11        0.11       -0.05      1.26 o 
   3  -2  11      628.47      583.90     32.19 o 
   4  -2  11       51.79       53.41      6.76 o 
   5  -2  11       54.57       71.87      5.67 o 
   6  -2  11       19.82       24.52      5.95 o 
   7  -2  11        0.04        0.72      3.70 o 
   8  -2  11        6.61        4.83      4.50 o 
 -10  -1  11        3.07        1.37      3.74 o 
  -9  -1  11        2.46        4.34      3.62 o 
  -8  -1  11       54.99       70.59      7.96 o 
  -7  -1  11       78.18       78.80      7.56 o 
  -6  -1  11       65.35       74.22      7.12 o 
  -5  -1  11       92.89       95.39      7.24 o 
  -4  -1  11       56.80       59.41      5.95 o 
  -3  -1  11       83.25      109.75      6.96 o 
  -2  -1  11      115.34      144.30      7.85 o 
  -1  -1  11       17.39       18.43      2.47 o 
   0  -1  11       15.99       20.31      4.59 o 
   1  -1  11       62.82       58.35      3.49 o 
   2  -1  11     1182.67     1097.42     21.77 o 
   3  -1  11       95.87       99.00      5.09 o 
   4  -1  11       91.30       87.31      9.17 o 
   5  -1  11       10.45       13.53      3.13 o 
   6  -1  11        0.21        0.78      2.16 o 
   7  -1  11        2.27        1.47      2.41 o 
   8  -1  11        2.09        0.12      4.02 o 
 -10   0  11       44.20       44.00      7.88 o 
  -9   0  11       42.09       60.53      8.16 o 
  -8   0  11       27.43       18.54      5.39 o 
  -7   0  11       10.54        8.24      3.98 o 
  -6   0  11        8.92       10.34      3.98 o 
  -5   0  11      846.26      841.38     20.05 o 
  -4   0  11     1292.14     1348.05     24.10 o 
  -3   0  11      239.24      261.42     10.55 o 
  -2   0  11      948.61      963.23    185.93 o 
  -1   0  11      599.68      625.12    123.02 o 
   0   0  11      610.74      631.83    114.26 o 
   1   0  11      450.35      431.17     39.90 o 
   2   0  11       31.19       30.61      2.87 o 
   3   0  11       73.96       64.68      4.18 o 
   4   0  11        0.12        0.26      1.46 o 
   5   0  11       40.96       35.21      3.98 o 
   6   0  11       19.27       16.94      3.60 o 
   7   0  11        0.76       -1.33      1.99 o 
   8   0  11        0.41       -0.08      4.18 o 
 -10   1  11        0.00       -1.13      4.38 o 
  -9   1  11       19.91       14.20      5.83 o 
  -8   1  11       20.55       17.09      5.47 o 
  -7   1  11       60.57       49.44      6.68 o 
  -6   1  11        7.60        6.84      3.42 o 
  -5   1  11      121.71      114.31      8.13 o 
  -4   1  11        0.08        0.86      1.25 o 
  -3   1  11      694.98      725.46     41.15 o 
  -2   1  11       67.93       79.00      3.24 o 
  -1   1  11       44.41       51.36      8.55 o 
   0   1  11       14.93       21.15      2.24 o 
   1   1  11       71.65       90.53     11.39 o 
   2   1  11        3.13        1.60      1.34 o 
   3   1  11        4.91        1.97      1.52 o 
   4   1  11        1.09        1.02      1.55 o 
   5   1  11        6.00        9.15      2.58 o 
   6   1  11       37.87       34.42      6.42 o 
   7   1  11       10.35       12.87      5.31 o 
   8   1  11        0.00        2.41      4.38 o 
 -10   2  11        0.56        3.10      4.83 o 
  -9   2  11        8.25       12.19      5.39 o 
  -8   2  11       72.76       61.22      8.09 o 
  -7   2  11       16.47       20.47      5.35 o 
  -6   2  11       38.36       30.77      5.43 o 
  -5   2  11       14.05       13.39      2.19 o 
  -4   2  11        0.35        3.40      1.50 o 
  -3   2  11      128.08      153.27      8.71 o 
  -2   2  11      129.24      131.66      4.69 o 
  -1   2  11      705.42      900.21     59.13 o 
   0   2  11      371.96      449.88     64.60 o 
   1   2  11      151.02      151.02     17.06 o 
   2   2  11        5.12        5.44      1.90 o 
   3   2  11       79.58       74.64      4.58 o 
   4   2  11       11.43        8.32      2.41 o 
   5   2  11        5.79        3.77      2.34 o 
   6   2  11        2.34        0.80      3.46 o 
   7   2  11       29.54       34.51      7.00 o 
   8   2  11        0.13       -1.29      3.82 o 
 -10   3  11       28.02       27.55      7.44 o 
  -9   3  11       18.71       11.99      5.59 o 
  -8   3  11        3.94        5.11      4.38 o 
  -7   3  11       65.54       62.31      7.64 o 
  -6   3  11       46.13       45.55      6.07 o 
  -5   3  11       23.98       21.02      2.73 o 
  -4   3  11        0.20        0.66      1.45 o 
  -3   3  11       29.89       29.35      2.90 o 
  -2   3  11       36.93       30.37      5.11 o 
  -1   3  11       34.44       55.76     18.22 o 
   0   3  11      536.48      652.13     64.03 o 
   1   3  11      454.05      554.09     71.90 o 
   2   3  11       81.53       81.82      7.60 o 
   3   3  11       75.75       86.08      4.85 o 
   4   3  11        3.31        2.30      2.11 o 
   5   3  11       87.75       82.26      8.69 o 
   6   3  11        3.74       -0.08      3.82 o 
   7   3  11        8.72        9.61      5.19 o 
   8   3  11        0.41        4.83      4.62 o 
 -10   4  11        0.03       -1.65      4.91 o 
  -9   4  11        0.24        0.20      4.34 o 
  -8   4  11        9.87        7.20      4.83 o 
  -7   4  11        4.50        3.22      4.18 o 
  -6   4  11        0.01        0.99      2.13 o 
  -5   4  11       29.04       28.66      4.63 o 
  -4   4  11       31.68       38.09      4.71 o 
  -3   4  11        0.47       -0.23      1.76 o 
  -2   4  11       56.66       69.59      4.28 o 
  -1   4  11       66.60       75.50      4.53 o 
   0   4  11      114.44      142.20     14.48 o 
   1   4  11       39.63       42.85      8.31 o 
   2   4  11       71.07       81.07      5.07 o 
   3   4  11      159.00      146.35      9.86 o 
   4   4  11      142.59      137.24     10.38 o 
   5   4  11       29.29       22.97      5.55 o 
   6   4  11        4.56        5.91      4.26 o 
   7   4  11        0.59       -1.81      3.74 o 
  -9   5  11        4.49        2.61      4.71 o 
  -8   5  11        6.99        5.71      4.79 o 
  -7   5  11      117.60      103.62     13.54 o 
  -6   5  11      196.40      168.84     31.95 o 
  -5   5  11        5.27        8.98      3.00 o 
  -4   5  11        1.21        1.19      2.49 o 
  -3   5  11        7.27        3.14      2.57 o 
  -2   5  11       55.36       56.71      4.69 o 
  -1   5  11      294.90      292.48      8.52 o 
   0   5  11       84.03       94.34     10.72 o 
   1   5  11       71.25       79.10     10.14 o 
   2   5  11       54.40       54.62      6.68 o 
   3   5  11        0.49       -0.12      2.82 o 
   4   5  11        9.19       10.18      4.71 o 
   5   5  11        0.23       -1.45      3.50 o 
   6   5  11        0.01        0.00      4.30 o 
   7   5  11        0.01       -2.65      3.98 o 
  -9   6  11       21.64       18.10      7.04 o 
  -8   6  11        0.65        1.93      4.42 o 
  -7   6  11       47.88       34.53      4.82 o 
  -6   6  11        7.48        7.00      3.25 o 
  -5   6  11       28.28       18.48      3.76 o 
  -4   6  11        1.34       -0.14      2.66 o 
  -3   6  11      626.07      559.87     79.89 o 
  -2   6  11       47.40       49.34      4.69 o 
  -1   6  11      726.14      692.90     30.20 o 
   0   6  11      247.52      251.93      8.57 o 
   1   6  11        0.30       -2.98      2.98 o 
   2   6  11       76.64       77.15      8.29 o 
   3   6  11        0.00       -2.33      3.34 o 
   4   6  11        3.05        0.08      3.34 o 
   5   6  11        0.07        0.28      3.94 o 
   6   6  11        1.86        5.15      4.50 o 
  -8   7  11        3.52        2.41      4.91 o 
  -7   7  11        0.87        1.30      3.00 o 
  -6   7  11        5.88        7.95      3.43 o 
  -5   7  11       15.49       11.22      3.62 o 
  -4   7  11        7.34        4.14      2.95 o 
  -3   7  11        0.00       -2.46      2.46 o 
  -2   7  11       15.57       16.40      4.58 o 
  -1   7  11       72.16       70.25      5.56 o 
   0   7  11        0.03       -1.17      4.58 o 
   1   7  11       12.95       14.08      5.67 o 
   2   7  11       68.09       65.40      8.33 o 
   3   7  11        0.40       -2.25      3.50 o 
   4   7  11        4.85        9.49      5.11 o 
   5   7  11        9.61       10.01      5.35 o 
   6   7  11       10.47       11.62      6.27 o 
  -7   8  11        0.49        1.04      3.39 o 
  -6   8  11        2.10       -2.13      3.14 o 
  -5   8  11        4.02        1.24      2.99 o 
  -4   8  11      104.37       88.71     14.92 o 
  -3   8  11        5.83        4.04      3.24 o 
  -2   8  11        0.76        1.09      3.23 o 
  -1   8  11       15.31        9.29      5.63 o 
   0   8  11      105.43      109.90     10.86 o 
   1   8  11       10.70       11.42      5.63 o 
   2   8  11       71.72       73.29      9.57 o 
   3   8  11       21.64       19.51      6.39 o 
   4   8  11        0.01        4.71      4.91 o 
  -6   9  11        7.47        6.09      4.06 o 
  -5   9  11       17.40       12.33      4.32 o 
  -4   9  11       23.34       20.62      5.43 o 
  -3   9  11        0.08       -3.98      3.98 o 
  -2   9  11       46.02       33.34      7.12 o 
  -1   9  11        4.46        5.27      4.75 o 
   0   9  11        4.63        4.02      4.71 o 
   1   9  11        2.48        4.67      4.75 o 
   2   9  11        0.52       -1.05      4.10 o 
   3   9  11        0.42        6.80      5.27 o 
  -4  10  11        0.49        3.22      5.83 o 
  -3  10  11        2.87        2.05      5.51 o 
  -2  10  11       25.88       19.75      7.08 o 
  -1  10  11       30.13       31.93      8.00 o 
   0  10  11       13.25       19.14      7.00 o 
   1  10  11        8.70        8.73      5.83 o 
  -2 -10  12        1.71        3.54      4.71 o 
  -1 -10  12        0.23       -2.53      3.42 o 
  -5  -9  12        8.82       16.45      6.35 o 
  -4  -9  12       28.15       33.78      7.48 o 
  -3  -9  12        2.56        3.54      4.22 o 
  -2  -9  12       70.77       73.97      8.65 o 
  -1  -9  12       11.66       12.35      4.87 o 
   0  -9  12       21.93        9.45      4.38 o 
   1  -9  12        1.04       -0.36      3.22 o 
   2  -9  12        0.12        3.06      4.58 o 
   3  -9  12       29.12       35.92      7.56 o 
   4  -9  12       10.83       18.10      6.72 o 
  -6  -8  12        1.38        0.48      4.42 o 
  -5  -8  12        1.26        4.06      4.30 o 
  -4  -8  12        8.79        8.89      4.99 o 
  -3  -8  12        0.16        3.86      3.90 o 
  -2  -8  12        0.07        2.77      3.54 o 
  -1  -8  12        2.20        0.12      3.14 o 
   0  -8  12      171.22      154.33     21.16 o 
   1  -8  12        5.72        5.55      2.79 o 
   2  -8  12        2.52        2.46      2.60 o 
   3  -8  12        2.42        5.03      3.13 o 
   4  -8  12       34.99       31.33      7.08 o 
   5  -8  12       22.86       30.73      7.56 o 
  -7  -7  12        4.35        8.32      5.15 o 
  -6  -7  12        4.94        5.75      4.26 o 
  -5  -7  12        5.31        7.52      4.38 o 
  -4  -7  12        7.91        8.57      4.38 o 
  -3  -7  12        1.57        4.62      3.58 o 
  -2  -7  12      295.47      251.73     13.20 o 
  -1  -7  12       16.15       14.37      2.97 o 
   0  -7  12       19.94       22.38      3.42 o 
   1  -7  12       75.82       68.54     15.61 o 
   2  -7  12      127.53      142.33     28.70 o 
   3  -7  12       43.07       48.38      5.95 o 
   4  -7  12        8.41        8.95      3.29 o 
   5  -7  12       18.77       26.14      6.43 o 
   6  -7  12        5.23        7.00      5.47 o 
  -8  -6  12        4.43        3.70      4.54 o 
  -7  -6  12       54.80       53.66      8.65 o 
  -6  -6  12        4.05        4.75      4.10 o 
  -5  -6  12        3.45        1.97      3.38 o 
  -4  -6  12       32.40       27.55      5.79 o 
  -3  -6  12       50.26       45.29      6.56 o 
  -2  -6  12      377.85      346.69      9.79 o 
  -1  -6  12       89.82       97.97      5.50 o 
   0  -6  12       16.64       16.27      2.48 o 
   1  -6  12       29.30       39.30      4.06 o 
   2  -6  12        4.03        4.46      2.44 o 
   3  -6  12      221.44      231.52     45.84 o 
   4  -6  12        0.23       -0.30      2.44 o 
   5  -6  12        3.57        3.52      2.83 o 
   6  -6  12        7.10        9.97      5.31 o 
   7  -6  12        1.23        5.79      5.43 o 
  -9  -5  12        0.61        2.13      3.82 o 
  -8  -5  12       13.61       12.55      5.55 o 
  -7  -5  12        4.05        3.34      3.82 o 
  -6  -5  12        0.39        0.76      3.22 o 
  -5  -5  12       54.03       38.49      6.48 o 
  -4  -5  12      205.42      208.22     31.99 o 
  -3  -5  12      223.73      227.93     27.69 o 
  -2  -5  12       15.24       15.69      2.77 o 
  -1  -5  12      232.68      193.61      7.00 o 
   0  -5  12        9.40       11.19      1.86 o 
   1  -5  12      173.81      191.85     30.32 o 
   2  -5  12       87.98       81.80     12.67 o 
   3  -5  12       13.98       12.88      3.08 o 
   4  -5  12       13.35       13.01      3.30 o 
   5  -5  12       15.53       15.65      3.68 o 
   6  -5  12        9.10       14.34      3.95 o 
   7  -5  12       17.55       15.65      4.55 o 
  -9  -4  12        9.93       12.59      5.43 o 
  -8  -4  12       22.44       17.25      5.99 o 
  -7  -4  12       37.85       46.01      7.36 o 
  -6  -4  12       89.21       76.03      7.96 o 
  -5  -4  12      153.34      195.14     44.46 o 
  -4  -4  12      258.09      290.76     58.41 o 
  -3  -4  12        8.31       12.14      2.49 o 
  -2  -4  12        2.83        2.23      1.69 o 
  -1  -4  12        4.09        7.92      1.61 o 
   0  -4  12      393.93      374.69     29.61 o 
   1  -4  12        0.97        2.90      1.20 o 
   2  -4  12        1.32        0.42      1.59 o 
   3  -4  12       10.25        7.39      2.05 o 
   4  -4  12       24.19       28.71      7.28 o 
   5  -4  12        1.33        1.63      2.17 o 
   6  -4  12        1.72        1.54      2.31 o 
   7  -4  12        6.67        3.93      3.56 o 
   8  -4  12        0.14        0.08      3.34 o 
  -9  -3  12       50.53       52.53      8.49 o 
  -8  -3  12        0.44        0.52      3.46 o 
  -7  -3  12       16.29       10.26      4.63 o 
  -6  -3  12      255.97      287.99     54.20 o 
  -5  -3  12      711.09      811.43    195.52 o 
  -4  -3  12        1.49       -1.38      1.38 o 
  -3  -3  12        1.86        0.92      1.63 o 
  -2  -3  12      327.53      359.08     68.18 o 
  -1  -3  12      322.33      377.60     24.55 o 
   0  -3  12      313.72      317.86     14.62 o 
   1  -3  12       85.17       84.30      2.79 o 
   2  -3  12       33.95       34.64      2.92 o 
   3  -3  12       10.35       10.15      2.16 o 
   4  -3  12       40.57       37.34      2.90 o 
   5  -3  12      237.61      250.36     13.09 o 
   6  -3  12        0.40       -0.30      1.79 o 
   7  -3  12        0.83        2.46      2.66 o 
   8  -3  12       11.51       15.81      4.51 o 
 -10  -2  12       21.49       19.63      6.19 o 
  -9  -2  12       14.83       11.50      4.91 o 
  -8  -2  12      174.22      155.67     11.67 o 
  -7  -2  12      159.76      174.18     35.87 o 
  -6  -2  12      189.80      206.72     37.79 o 
  -5  -2  12       21.76       17.98      4.42 o 
  -4  -2  12      157.53      214.08     10.22 o 
  -3  -2  12       49.30       51.49      5.59 o 
  -2  -2  12       63.80       65.01      5.75 o 
  -1  -2  12       12.56       15.77      2.80 o 
   0  -2  12       43.16       45.17      2.55 o 
   1  -2  12       59.01       52.65      2.50 o 
   2  -2  12        1.55        0.53      1.53 o 
   3  -2  12      177.29      177.94     18.07 o 
   4  -2  12       37.87       34.35      3.95 o 
   5  -2  12        3.63        3.07      2.43 o 
   6  -2  12        9.42        8.51      3.11 o 
   7  -2  12        4.93        7.87      3.44 o 
   8  -2  12        2.92        2.98      4.62 o 
 -10  -1  12        5.58        1.89      4.18 o 
  -9  -1  12        6.33       11.82      5.07 o 
  -8  -1  12      117.73      150.66     10.66 o 
  -7  -1  12      120.69      149.38     10.14 o 
  -6  -1  12      128.97      139.57      9.29 o 
  -5  -1  12        0.01       -2.49      2.49 o 
  -4  -1  12      279.06      309.49     12.00 o 
  -3  -1  12      101.74      142.79      8.45 o 
  -2  -1  12       22.42       33.42      4.79 o 
  -1  -1  12       29.88       31.70      5.09 o 
   0  -1  12        1.18        0.61      1.03 o 
   1  -1  12       17.94       16.31      2.27 o 
   2  -1  12       62.92       65.82      4.18 o 
   3  -1  12       15.79       14.57      2.60 o 
   4  -1  12        2.54        3.10      2.12 o 
   5  -1  12        2.76        2.15      2.34 o 
   6  -1  12        5.46       -0.01      2.14 o 
   7  -1  12       11.89       12.32      3.59 o 
   8  -1  12        0.16        2.45      4.99 o 
 -10   0  12       14.29       15.28      6.03 o 
  -9   0  12        1.04        1.77      4.58 o 
  -8   0  12       14.18       12.03      5.03 o 
  -7   0  12       82.35       80.57      8.05 o 
  -6   0  12       68.45       75.10      7.40 o 
  -5   0  12       67.39       93.29      7.72 o 
  -4   0  12      451.46      554.63     16.36 o 
  -3   0  12      514.99      591.83     16.24 o 
  -2   0  12      997.63      911.63    189.68 o 
  -1   0  12       32.30       31.74      7.24 o 
   0   0  12       97.70      120.62     12.43 o 
   1   0  12        2.30        5.98      1.68 o 
   2   0  12       10.30       10.67      2.13 o 
   3   0  12        2.12        1.84      1.58 o 
   4   0  12       63.69       64.76      4.86 o 
   5   0  12       58.33       44.97      4.49 o 
   6   0  12       11.10       13.18      5.79 o 
   7   0  12       11.90       12.13      3.43 o 
   8   0  12        0.28        0.64      4.30 o 
 -10   1  12        0.07        3.10      4.79 o 
  -9   1  12       59.29       67.13      8.77 o 
  -8   1  12       88.97      102.01      9.49 o 
  -7   1  12       33.06       28.68      5.75 o 
  -6   1  12        0.87       -0.97      2.94 o 
  -5   1  12        5.66       10.54      3.58 o 
  -4   1  12      539.49      560.46     16.56 o 
  -3   1  12       83.10       87.77      3.32 o 
  -2   1  12      110.99      121.76      8.55 o 
  -1   1  12       12.08        8.12      1.62 o 
   0   1  12      324.05      339.01     57.05 o 
   1   1  12       13.43       21.74      6.31 o 
   2   1  12        1.54        1.34      1.32 o 
   3   1  12       95.13       89.33      4.95 o 
   4   1  12      117.29      112.54      6.68 o 
   5   1  12       12.67        9.68      2.89 o 
   6   1  12        9.70       11.76      3.18 o 
   7   1  12        8.49       14.12      5.79 o 
   8   1  12        0.94        1.53      5.03 o 
 -10   2  12        0.22       -3.22      4.02 o 
  -9   2  12        2.58        3.18      4.34 o 
  -8   2  12        2.09        4.06      4.14 o 
  -7   2  12        6.92        7.16      4.30 o 
  -6   2  12       15.74       15.56      4.71 o 
  -5   2  12       49.30       40.42      5.87 o 
  -4   2  12        6.00        4.81      1.67 o 
  -3   2  12       53.00       48.27      3.66 o 
  -2   2  12      136.97      137.55      4.88 o 
  -1   2  12      279.48      366.06     36.60 o 
   0   2  12       66.65       85.21     13.96 o 
   1   2  12        7.93        7.89      2.11 o 
   2   2  12      118.25      118.83      5.36 o 
   3   2  12        2.57        4.04      2.00 o 
   4   2  12        2.75        3.84      2.08 o 
   5   2  12       51.90       53.84     11.08 o 
   6   2  12       19.96       17.25      5.35 o 
   7   2  12       15.76       20.91      6.39 o 
   8   2  12        0.06       -1.29      4.26 o 
 -10   3  12       32.98       36.16      8.12 o 
  -9   3  12       22.46       25.50      7.00 o 
  -8   3  12        0.46        1.21      3.98 o 
  -7   3  12        0.19       -1.17      3.50 o 
  -6   3  12       78.06       55.23      7.08 o 
  -5   3  12        6.35        5.87      2.14 o 
  -4   3  12        6.37        3.22      1.72 o 
  -3   3  12      344.66      369.20     36.24 o 
  -2   3  12      116.38      125.50      5.10 o 
  -1   3  12       82.90       80.36      4.36 o 
   0   3  12       92.59      110.69      5.37 o 
   1   3  12      493.41      513.95     64.91 o 
   2   3  12       71.29       72.17      5.43 o 
   3   3  12       49.09       44.28      3.98 o 
   4   3  12        0.98       -0.08      3.18 o 
   5   3  12       91.60       87.09      9.01 o 
   6   3  12       23.30       16.05      5.67 o 
   7   3  12        7.39        6.72      5.15 o 
  -9   4  12        8.70       10.82      5.51 o 
  -8   4  12        5.67        1.25      3.90 o 
  -7   4  12       22.34       14.64      5.39 o 
  -6   4  12       34.55       16.21      5.11 o 
  -5   4  12       15.49       13.96      2.89 o 
  -4   4  12       66.29       67.51      6.74 o 
  -3   4  12      391.49      402.84     42.21 o 
  -2   4  12        0.04       -1.63      1.63 o 
  -1   4  12      395.35      426.02     10.09 o 
   0   4  12        7.41        4.75      2.12 o 
   1   4  12      243.33      266.60     29.83 o 
   2   4  12       38.68       40.81      4.10 o 
   3   4  12        6.97        5.67      3.58 o 
   4   4  12        9.86       11.22      4.75 o 
   5   4  12        1.48        4.91      4.30 o 
   6   4  12        0.72        1.05      3.70 o 
   7   4  12        0.40        1.85      4.67 o 
  -9   5  12        0.62       -2.77      3.94 o 
  -8   5  12        0.02        3.46      4.79 o 
  -7   5  12        1.89        2.17      4.54 o 
  -6   5  12        9.36        7.74      3.13 o 
  -5   5  12       78.96       82.40     14.08 o 
  -4   5  12       63.03       57.19      8.43 o 
  -3   5  12      229.97      202.89     27.49 o 
  -2   5  12       50.47       39.04      4.51 o 
  -1   5  12        7.67        8.88      2.70 o 
   0   5  12       35.38       32.68      3.73 o 
   1   5  12       67.10       74.70     10.80 o 
   2   5  12      138.76      118.89      9.25 o 
   3   5  12       32.70       25.46      5.55 o 
   4   5  12        2.17        2.29      3.74 o 
   5   5  12        2.11        4.34      4.26 o 
   6   5  12        3.29        4.42      4.79 o 
   7   5  12        5.46       14.68      6.60 o 
  -8   6  12        4.13        2.13      5.07 o 
  -7   6  12        0.47        0.52      4.14 o 
  -6   6  12       79.76       71.87      5.94 o 
  -5   6  12        5.31        2.15      2.99 o 
  -4   6  12       17.11        9.10      3.28 o 
  -3   6  12      265.69      221.87     30.71 o 
  -2   6  12      114.90      109.80      6.50 o 
  -1   6  12        0.68        2.96      2.91 o 
   0   6  12       38.94       47.02      4.75 o 
   1   6  12      107.00      101.42      9.37 o 
   2   6  12        0.32        0.97      3.78 o 
   3   6  12       23.87       23.25      5.87 o 
   4   6  12        0.13        0.04      3.58 o 
   5   6  12        1.75        0.08      4.50 o 
   6   6  12        1.34        4.75      5.03 o 
  -8   7  12        0.52       -3.98      3.98 o 
  -7   7  12        0.11        1.81      4.79 o 
  -6   7  12        2.49        4.44      3.29 o 
  -5   7  12        0.19        0.53      2.86 o 
  -4   7  12        0.37       -2.43      2.43 o 
  -3   7  12      142.00      136.76     17.74 o 
  -2   7  12       75.29       63.41      5.71 o 
  -1   7  12       10.27        6.38      3.61 o 
   0   7  12      238.15      225.45     13.32 o 
   1   7  12       45.59       45.33      7.68 o 
   2   7  12      112.37      113.37     10.34 o 
   3   7  12        0.77        2.09      4.58 o 
   4   7  12        9.28       14.72      5.63 o 
   5   7  12        4.42        4.71      5.27 o 
  -7   8  12        0.04        1.18      3.64 o 
  -6   8  12        2.43        3.95      3.58 o 
  -5   8  12        2.47        0.96      3.04 o 
  -4   8  12        5.32        3.66      3.33 o 
  -3   8  12       11.53       12.45      3.98 o 
  -2   8  12        9.61       11.24      3.79 o 
  -1   8  12        3.14        5.95      4.87 o 
   0   8  12      226.20      195.41     13.36 o 
   1   8  12       13.71        3.66      5.31 o 
   2   8  12       19.06       18.22      6.11 o 
   3   8  12        4.44        8.37      5.35 o 
   4   8  12       13.34       17.86      6.80 o 
  -5   9  12        3.48       -0.82      3.46 o 
  -4   9  12        0.04       -2.24      3.03 o 
  -3   9  12        1.11       -2.17      4.67 o 
  -2   9  12        1.84        4.46      5.27 o 
  -1   9  12        4.11       10.30      5.51 o 
   0   9  12       12.86        5.43      4.79 o 
   1   9  12        0.28       -3.86      3.86 o 
   2   9  12       11.30       15.77      6.56 o 
   3   9  12       11.48       16.33      6.39 o 
  -3  10  12        4.75       -4.02      4.91 o 
  -2  10  12        4.65        0.36      5.27 o 
  -1  10  12        1.55        0.88      5.35 o 
   0  10  12        4.04       -1.77      5.19 o 
  -4  -9  13       17.21       20.91      6.68 o 
  -3  -9  13       10.99        8.04      4.79 o 
  -2  -9  13       39.34       30.13      6.72 o 
  -1  -9  13        0.45       -0.20      3.18 o 
   1  -9  13        0.92        3.98      4.06 o 
   2  -9  13        0.59        1.53      3.78 o 
   3  -9  13       19.63       32.78      7.52 o 
  -6  -8  13       17.38       20.39      6.88 o 
  -5  -8  13        1.17        1.13      3.70 o 
  -4  -8  13        0.46        2.98      3.82 o 
  -3  -8  13       22.04       17.78      5.55 o 
  -2  -8  13        1.03        4.83      3.30 o 
  -1  -8  13       68.77       50.52      7.20 o 
   0  -8  13        7.73       10.26      4.54 o 
   1  -8  13       47.13       38.61      6.64 o 
   2  -8  13       22.30       27.84      4.31 o 
   3  -8  13        4.75        4.73      3.20 o 
   4  -8  13        7.92        7.40      4.95 o 
  -7  -7  13        5.01        6.47      4.87 o 
  -6  -7  13        1.15       -0.48      3.50 o 
  -5  -7  13        1.46       -0.76      3.14 o 
  -4  -7  13       18.01       12.59      4.79 o 
  -3  -7  13       12.65        3.26      3.58 o 
  -2  -7  13       18.08       15.77      4.83 o 
  -1  -7  13        2.21        0.36      1.99 o 
   0  -7  13      132.77      109.96      6.18 o 
   1  -7  13        0.67        3.66      3.58 o 
   2  -7  13       93.85       95.37     22.02 o 
   3  -7  13       20.63       23.97      4.09 o 
   4  -7  13        0.10        3.36      3.02 o 
   5  -7  13        1.22        2.90      4.42 o 
  -8  -6  13        0.69        3.02      4.14 o 
  -7  -6  13        2.34        5.19      4.06 o 
  -6  -6  13        0.28        1.09      3.18 o 
  -5  -6  13        0.29        0.92      2.94 o 
  -4  -6  13       57.59       48.07      7.12 o 
  -3  -6  13       36.45       29.51      3.84 o 
  -2  -6  13       11.15        9.50      2.69 o 
  -1  -6  13       46.43       46.63      4.19 o 
   0  -6  13        6.91        4.78      2.22 o 
   1  -6  13       46.99       47.65      8.25 o 
   2  -6  13       47.30       49.42     10.42 o 
   3  -6  13        9.67       12.34      3.33 o 
   4  -6  13        5.75        7.51      3.24 o 
   5  -6  13       38.60       44.40      5.38 o 
   6  -6  13       10.28       12.59      5.91 o 
  -8  -5  13        1.87        0.04      3.74 o 
  -7  -5  13       14.58        9.25      4.75 o 
  -6  -5  13        6.37        8.37      4.26 o 
  -5  -5  13      101.97      100.09      9.21 o 
  -4  -5  13      133.25      134.44     22.39 o 
  -3  -5  13      251.94      246.59     25.88 o 
  -2  -5  13      189.88      168.86     16.90 o 
  -1  -5  13      136.50      130.99      5.97 o 
   0  -5  13      171.33      163.69      7.12 o 
   1  -5  13        5.17        4.20      2.00 o 
   2  -5  13       27.49       33.08     11.76 o 
   3  -5  13       68.42       68.72     13.17 o 
   4  -5  13       12.67       13.39      3.63 o 
   5  -5  13       13.24       15.81      3.82 o 
   6  -5  13        0.34        0.58      2.95 o 
   7  -5  13        4.90        9.59      4.01 o 
  -9  -4  13        0.35       -0.84      3.74 o 
  -8  -4  13        3.39        4.46      4.14 o 
  -7  -4  13      106.68       89.87      9.37 o 
  -6  -4  13       59.93       38.69      6.60 o 
  -5  -4  13        7.68        8.35      2.80 o 
  -4  -4  13      152.35      185.23     43.88 o 
  -3  -4  13       27.60       33.08      3.64 o 
  -2  -4  13       10.83       11.12      2.48 o 
  -1  -4  13        6.35        7.85      2.12 o 
   0  -4  13       10.15       10.01      1.72 o 
   1  -4  13        0.29       -0.06      1.49 o 
   2  -4  13        2.15       -0.69      1.63 o 
   3  -4  13       19.02       21.01      2.74 o 
   4  -4  13        1.07        0.47      1.78 o 
   5  -4  13       48.07       52.17      8.80 o 
   6  -4  13        0.11        0.09      2.14 o 
   7  -4  13       18.50       13.36      6.17 o 
  -9  -3  13        0.33       -0.56      3.54 o 
  -8  -3  13       11.95       12.11      5.03 o 
  -7  -3  13        0.62        1.49      3.22 o 
  -6  -3  13      232.02      275.30     69.62 o 
  -5  -3  13      314.53      343.96     82.57 o 
  -4  -3  13        0.46       -0.82      1.64 o 
  -3  -3  13       21.49       26.71      5.87 o 
  -2  -3  13      502.36      480.03     98.56 o 
  -1  -3  13      120.08      117.21     16.96 o 
   0  -3  13        7.77        6.80      1.42 o 
   1  -3  13        7.12        5.81      1.50 o 
   2  -3  13      136.34      120.01      6.49 o 
   3  -3  13      229.14      237.03     10.38 o 
   4  -3  13        5.87        7.23      2.27 o 
   5  -3  13        0.23       -0.45      1.79 o 
   6  -3  13        8.66        8.05      2.43 o 
   7  -3  13       28.55       28.31      3.57 o 
 -10  -2  13       18.53       17.62      6.43 o 
  -9  -2  13       38.81       36.56      7.36 o 
  -8  -2  13       29.34       18.74      5.59 o 
  -7  -2  13      254.07      289.14     57.98 o 
  -6  -2  13        3.37        3.97      2.57 o 
  -5  -2  13      146.48      208.14     10.82 o 
  -4  -2  13       18.23       25.90      4.87 o 
  -3  -2  13       94.77      137.19      8.57 o 
  -2  -2  13       64.47       64.08      5.95 o 
  -1  -2  13       14.39       12.35      3.66 o 
   0  -2  13       45.66       49.39      2.14 o 
   1  -2  13        3.47        2.51      1.51 o 
   2  -2  13        0.35        1.11      1.57 o 
   3  -2  13       54.14       45.74      7.62 o 
   4  -2  13       30.33       30.49      3.96 o 
   5  -2  13      143.23      151.30     30.22 o 
   6  -2  13        2.38        0.94      2.90 o 
   7  -2  13       14.45       12.30      3.84 o 
   8  -2  13        5.78        6.56      5.11 o 
 -10  -1  13        0.35       -0.44      3.42 o 
  -9  -1  13        3.37        8.95      3.62 o 
  -8  -1  13        1.00        5.27      4.91 o 
  -7  -1  13        5.12        3.34      4.02 o 
  -6  -1  13        6.90        9.05      4.10 o 
  -5  -1  13       60.66       71.52      6.84 o 
  -4  -1  13      281.48      335.68     13.00 o 
  -3  -1  13        0.02       -2.33      2.41 o 
  -2  -1  13       23.27       30.65      4.79 o 
  -1  -1  13      556.72      575.01    103.60 o 
   0  -1  13        9.37       10.43      1.81 o 
   1  -1  13       26.73       24.43      2.76 o 
   2  -1  13        9.21       14.00      2.50 o 
   3  -1  13        0.07        1.91      1.92 o 
   4  -1  13       37.56       36.74      7.06 o 
   5  -1  13        3.96        3.23      2.53 o 
   6  -1  13        0.07       -1.16      2.34 o 
   7  -1  13        1.74       -0.13      2.58 o 
   8  -1  13        0.05        3.10      4.99 o 
 -10   0  13       14.47       24.57      7.04 o 
  -9   0  13       15.57       14.96      5.91 o 
  -8   0  13        0.19        2.29      4.50 o 
  -7   0  13      165.61      176.76     11.51 o 
  -6   0  13      320.69      340.03     14.53 o 
  -5   0  13        0.54        1.33      3.14 o 
  -4   0  13      456.46      502.10     16.11 o 
  -3   0  13      817.40      929.18     20.94 o 
  -2   0  13       23.00       24.49      4.42 o 
  -1   0  13      204.74      208.80     44.90 o 
   0   0  13      502.17      493.80     81.35 o 
   1   0  13       38.01       38.40      3.14 o 
   2   0  13       56.78       59.09      4.01 o 
   3   0  13       99.06       96.41      5.43 o 
   4   0  13        8.38        9.65      2.80 o 
   5   0  13        6.49        7.13      2.89 o 
   6   0  13        6.28        5.55      3.32 o 
   7   0  13        3.03        3.71      3.08 o 
   8   0  13        0.00        1.09      4.22 o 
 -10   1  13        4.48        1.01      4.91 o 
  -9   1  13       20.09       16.37      6.03 o 
  -8   1  13       10.38       14.84      5.43 o 
  -7   1  13       81.24       75.59      8.13 o 
  -6   1  13      155.61      136.73      9.94 o 
  -5   1  13        1.05        1.73      3.34 o 
  -4   1  13      451.25      482.46     15.99 o 
  -3   1  13        3.59       12.51      3.74 o 
  -2   1  13       79.85       70.49      6.22 o 
  -1   1  13       86.96       76.19     13.20 o 
   0   1  13      150.20      149.65     16.96 o 
   1   1  13        0.47       -0.20      1.25 o 
   2   1  13       53.43       45.51      4.14 o 
   3   1  13       30.61       29.14      3.46 o 
   4   1  13       68.93       58.14      4.73 o 
   5   1  13       71.37       70.82      5.77 o 
   6   1  13        0.00       -1.66      2.16 o 
   7   1  13       13.87       20.27      6.56 o 
   8   1  13        0.05        0.36      4.50 o 
 -10   2  13        4.71       10.01      5.59 o 
  -9   2  13        0.80       -3.98      3.98 o 
  -8   2  13       22.40       18.10      6.11 o 
  -7   2  13        1.40        3.38      4.02 o 
  -6   2  13        2.85       -2.94      2.94 o 
  -5   2  13       62.27       50.56      6.11 o 
  -4   2  13       34.27       32.14      5.11 o 
  -3   2  13      131.04      132.86      4.85 o 
  -2   2  13       78.31       70.06      3.71 o 
  -1   2  13      397.14      397.54     47.61 o 
   0   2  13      167.78      174.16     28.67 o 
   1   2  13       18.01       16.93      2.58 o 
   2   2  13        0.01        2.93      2.07 o 
   3   2  13      182.23      174.29      7.14 o 
   4   2  13      112.50       95.03      5.85 o 
   5   2  13        0.02       -1.90      2.14 o 
   6   2  13        0.27       -1.13      3.38 o 
   7   2  13        5.54        3.30      4.34 o 
 -10   3  13        3.24        3.18      5.67 o 
  -9   3  13       14.29       14.84      6.43 o 
  -8   3  13       17.16       19.14      6.03 o 
  -7   3  13        1.09        3.50      4.14 o 
  -6   3  13      106.21       87.74      8.73 o 
  -5   3  13       32.89       26.71      5.35 o 
  -4   3  13       20.91       17.44      2.64 o 
  -3   3  13       71.72       70.71      4.18 o 
  -2   3  13        0.56       -0.20      1.91 o 
  -1   3  13       86.30       89.38     11.67 o 
   0   3  13      146.52      172.84     19.42 o 
   1   3  13        0.02       -0.70      1.50 o 
   2   3  13       84.37       95.26     11.59 o 
   3   3  13       15.43       20.38      3.24 o 
   4   3  13        1.30       -1.41      2.82 o 
   5   3  13        2.59        2.73      3.62 o 
   6   3  13        4.11        6.60      4.38 o 
   7   3  13        6.38        5.91      4.62 o 
  -9   4  13        0.66        2.01      5.07 o 
  -8   4  13        1.58        1.21      4.79 o 
  -7   4  13        7.98        2.29      4.22 o 
  -6   4  13        7.07       10.42      4.46 o 
  -5   4  13        1.10       -0.40      3.46 o 
  -4   4  13       41.48       38.75      7.88 o 
  -3   4  13        8.71        5.68      5.17 o 
  -2   4  13        1.08       -1.37      1.80 o 
  -1   4  13       41.15       44.00      6.72 o 
   0   4  13        0.66        2.33      1.99 o 
   1   4  13      100.56      105.29     18.04 o 
   2   4  13        2.73        1.56      2.08 o 
   3   4  13       50.20       56.39      6.84 o 
   4   4  13      109.24      111.03      9.94 o 
   5   4  13       45.07       43.92      7.36 o 
   6   4  13        0.78        0.60      3.86 o 
   7   4  13        0.72       -1.05      4.50 o 
  -9   5  13        8.00        9.45      5.79 o 
  -8   5  13        8.03        5.35      4.67 o 
  -7   5  13       14.56       12.47      5.63 o 
  -6   5  13       60.24       41.99      7.48 o 
  -5   5  13      315.66      280.59     38.95 o 
  -4   5  13      314.98      288.76     31.48 o 
  -3   5  13      266.48      251.82     27.67 o 
  -2   5  13        0.44        0.14      2.49 o 
  -1   5  13        0.50        1.78      2.34 o 
   0   5  13       78.46       81.27      5.28 o 
   1   5  13        1.22        2.69      2.46 o 
   2   5  13        5.95        0.48      3.02 o 
   3   5  13        5.34        2.77      4.02 o 
   4   5  13        1.29       -1.85      3.62 o 
   5   5  13       15.09       21.88      6.35 o 
   6   5  13        0.94        1.61      4.79 o 
  -8   6  13        0.29       -1.25      4.62 o 
  -7   6  13        4.89        5.99      5.23 o 
  -6   6  13       47.13       31.49      7.16 o 
  -5   6  13       15.66       18.45      4.10 o 
  -4   6  13        0.40        1.50      2.74 o 
  -3   6  13        0.98        0.51      2.72 o 
  -2   6  13       37.17       32.38      4.36 o 
  -1   6  13       20.51       22.95      3.94 o 
   0   6  13        2.27       -2.27      2.27 o 
   1   6  13      106.23      109.54      9.66 o 
   2   6  13      133.14      130.27     10.58 o 
   3   6  13       31.84       25.02      6.23 o 
   4   6  13        3.90        3.06      3.98 o 
   5   6  13        2.64        3.42      4.34 o 
   6   6  13        1.74        5.51      4.99 o 
  -7   7  13        1.85       -3.98      3.98 o 
  -6   7  13       17.49       17.41      4.21 o 
  -5   7  13        0.90       -1.11      2.80 o 
  -4   7  13        0.54        1.83      2.68 o 
  -3   7  13       26.10       25.25      6.33 o 
  -2   7  13       92.40       85.97      6.32 o 
  -1   7  13       63.95       64.65      5.65 o 
   0   7  13       22.16       12.83      5.11 o 
   1   7  13       31.28       26.71      6.39 o 
   2   7  13       22.57       28.84      6.96 o 
   3   7  13        0.27       -1.77      4.30 o 
   4   7  13        0.00       -1.77      3.90 o 
   5   7  13        1.23        3.18      5.19 o 
  -6   8  13        6.41        6.32      3.94 o 
  -5   8  13       23.86       19.37      4.55 o 
  -4   8  13       10.63        5.49      3.43 o 
  -3   8  13        6.87        7.35      3.71 o 
  -2   8  13       41.01       30.41      7.20 o 
  -1   8  13       76.34       77.51      9.57 o 
   0   8  13        1.61        0.80      4.30 o 
   1   8  13        0.04        0.97      4.62 o 
   2   8  13        0.24        0.52      4.50 o 
   3   8  13        0.02        0.60      4.54 o 
   4   8  13       19.27       22.00      7.28 o 
  -5   9  13        1.30       -1.19      3.48 o 
  -4   9  13       17.13       18.94      4.76 o 
  -3   9  13        1.46        1.33      4.62 o 
  -2   9  13        5.06        3.66      5.07 o 
  -1   9  13        0.74       -1.53      4.46 o 
   0   9  13        0.89       -3.78      3.78 o 
   1   9  13        0.45        0.72      4.71 o 
   2   9  13       18.22       12.43      6.19 o 
  -4  -9  14       26.80       32.74      7.52 o 
  -3  -9  14        4.06       -0.56      3.90 o 
  -2  -9  14        1.14        1.25      3.78 o 
  -1  -9  14       22.05       26.87      6.15 o 
   1  -9  14        3.68        1.33      3.82 o 
   2  -9  14        5.96        1.45      4.30 o 
  -5  -8  14       22.04       17.33      6.31 o 
  -4  -8  14       28.56       24.45      6.60 o 
  -3  -8  14        3.15        3.14      3.86 o 
  -2  -8  14       47.46       38.57      6.88 o 
  -1  -8  14        0.20        0.60      3.14 o 
   0  -8  14        0.04        2.65      3.74 o 
   1  -8  14        6.92        6.47      4.62 o 
   2  -8  14        9.93       10.22      4.95 o 
   3  -8  14        0.13        1.40      2.75 o 
   4  -8  14        2.92        3.86      3.90 o 
  -7  -7  14        3.39        3.02      4.46 o 
  -6  -7  14       26.50       33.74      7.72 o 
  -5  -7  14        3.93        4.18      4.34 o 
  -4  -7  14        6.90        1.45      3.54 o 
  -3  -7  14       15.15       11.50      4.83 o 
  -2  -7  14        7.62        8.16      3.98 o 
  -1  -7  14        8.18        5.83      2.60 o 
   0  -7  14        3.45        0.20      3.34 o 
   1  -7  14        0.24        2.37      3.38 o 
   2  -7  14        4.36        3.14      4.22 o 
   3  -7  14        2.60        6.10      3.36 o 
   4  -7  14       18.33       18.77      8.12 o 
   5  -7  14        1.28        0.22      2.83 o 
  -7  -6  14        1.46        2.49      4.14 o 
  -6  -6  14        1.20       -2.53      3.30 o 
  -5  -6  14        0.35       -0.60      3.02 o 
  -4  -6  14       22.19       22.64      5.55 o 
  -3  -6  14      120.60      125.01     14.36 o 
  -2  -6  14      128.81      123.12      6.54 o 
  -1  -6  14        0.00       -0.17      1.77 o 
   0  -6  14        7.54        2.33      3.22 o 
   1  -6  14       35.89       23.89      5.63 o 
   2  -6  14       31.74       28.72      4.17 o 
   3  -6  14       85.00      107.48     19.37 o 
   4  -6  14        1.24        2.72      2.71 o 
   5  -6  14        6.30        5.13      3.19 o 
   6  -6  14       21.59       24.77      7.12 o 
  -8  -5  14       12.28        9.53      5.39 o 
  -7  -5  14       16.24       10.22      4.67 o 
  -6  -5  14       34.87       33.95      6.96 o 
  -5  -5  14       47.67       37.29      6.68 o 
  -4  -5  14       25.09       31.55      7.90 o 
  -3  -5  14       58.10       49.13      7.72 o 
  -2  -5  14        7.52        5.18      2.75 o 
  -1  -5  14       25.67       25.82      5.97 o 
   0  -5  14       65.67       53.82      4.26 o 
   1  -5  14        5.44        5.47      2.28 o 
   2  -5  14      164.26      171.43     23.30 o 
   3  -5  14      247.96      260.18     48.15 o 
   4  -5  14        0.09       -1.24      2.09 o 
   5  -5  14        1.27        0.34      2.60 o 
   6  -5  14        0.93       -2.18      3.52 o 
  -9  -4  14       13.81       13.35      5.79 o 
  -8  -4  14       15.12       17.37      6.23 o 
  -7  -4  14       75.03       67.42      8.25 o 
  -6  -4  14       28.23       35.51      6.60 o 
  -5  -4  14       38.04       49.29      9.71 o 
  -4  -4  14      263.11      312.04     58.56 o 
  -3  -4  14       10.52       22.73      7.22 o 
  -2  -4  14        6.07       12.55      2.73 o 
  -1  -4  14        1.30        0.84      1.58 o 
   0  -4  14        0.20        0.92      1.44 o 
   1  -4  14        2.47        4.48      2.03 o 
   2  -4  14       39.78       42.05      5.25 o 
   3  -4  14       15.78       18.69      2.68 o 
   4  -4  14       85.28       93.35      8.37 o 
   5  -4  14        7.45        5.87      2.52 o 
   6  -4  14        3.76        4.31      2.54 o 
   7  -4  14        5.15        2.87      3.49 o 
  -9  -3  14        4.45        6.43      4.79 o 
  -8  -3  14       38.96       34.11      7.08 o 
  -7  -3  14       21.28       16.97      5.27 o 
  -6  -3  14       70.31       95.38     28.52 o 
  -5  -3  14       24.37       22.60      5.85 o 
  -4  -3  14       23.55       20.74      4.97 o 
  -3  -3  14      333.15      346.20     74.91 o 
  -2  -3  14      354.03      363.60     64.23 o 
  -1  -3  14       41.63       35.34      3.33 o 
   0  -3  14       96.27       92.15      7.56 o 
   1  -3  14       41.40       44.77      2.86 o 
   2  -3  14        1.51        0.63      1.40 o 
   3  -3  14       20.54       19.19      3.20 o 
   4  -3  14        0.38        1.18      2.04 o 
   5  -3  14       27.33       27.45      3.10 o 
   6  -3  14        7.56        7.29      2.47 o 
   7  -3  14       47.85       60.81      6.15 o 
  -9  -2  14       69.39       66.37      9.25 o 
  -8  -2  14        4.05        1.45      3.30 o 
  -7  -2  14       29.56       40.14      9.55 o 
  -6  -2  14      145.94      165.20     41.24 o 
  -5  -2  14      185.41      201.00     11.15 o 
  -4  -2  14      256.70      286.32     12.60 o 
  -3  -2  14      125.71      131.01      8.81 o 
  -2  -2  14       35.14       49.31      6.03 o 
  -1  -2  14      109.24      112.37      7.97 o 
   0  -2  14        0.83       -0.14      0.84 o 
   1  -2  14       18.92       20.57      2.65 o 
   2  -2  14       23.42       23.50      3.07 o 
   3  -2  14       22.37       29.76      3.79 o 
   4  -2  14        9.18        9.24      3.06 o 
   5  -2  14      302.79      310.62     38.16 o 
   6  -2  14       13.07       14.21      3.87 o 
   7  -2  14       17.63       23.43      4.62 o 
 -10  -1  14        1.01        1.37      3.90 o 
  -9  -1  14       98.89       92.81     13.98 o 
  -8  -1  14      134.70      153.60     11.51 o 
  -7  -1  14       26.71       34.19      6.64 o 
  -6  -1  14       87.81      111.87      9.17 o 
  -5  -1  14      130.36      161.02      9.98 o 
  -4  -1  14        0.40        2.65      3.46 o 
  -3  -1  14       64.30       73.69      6.80 o 
  -2  -1  14       71.69       86.37      7.12 o 
  -1  -1  14      160.07      178.55      9.86 o 
   0  -1  14       25.55       26.98      6.42 o 
   1  -1  14      122.80      113.79      6.72 o 
   2  -1  14      222.05      198.26      7.17 o 
   3  -1  14      318.54      282.99     13.83 o 
   4  -1  14       83.12       84.61      5.89 o 
   5  -1  14        0.01       -0.58      2.25 o 
   6  -1  14       13.93       11.42      3.44 o 
   7  -1  14        0.09       -1.77      2.65 o 
 -10   0  14        0.53        2.98      5.27 o 
  -9   0  14       10.23       12.27      6.03 o 
  -8   0  14       97.48       94.17      9.65 o 
  -7   0  14      160.19      138.81     10.70 o 
  -6   0  14        4.75        4.22      4.22 o 
  -5   0  14      640.84      650.28     19.51 o 
  -4   0  14        0.48        1.09      3.50 o 
  -3   0  14       26.09       32.30      5.19 o 
  -2   0  14      192.25      200.47     10.22 o 
  -1   0  14       80.27       77.47     17.48 o 
   0   0  14        3.02        2.42      1.43 o 
   1   0  14       55.53       52.88      3.71 o 
   2   0  14       15.87       15.60      2.63 o 
   3   0  14      286.50      275.50      8.96 o 
   4   0  14        7.83        3.93      2.54 o 
   5   0  14       11.21       15.20      3.44 o 
   6   0  14        0.09       -1.00      2.34 o 
   7   0  14       13.82       17.37      4.13 o 
 -10   1  14        0.01       -4.87      4.95 o 
  -9   1  14        7.42       10.78      5.91 o 
  -8   1  14       28.08       27.19      6.52 o 
  -7   1  14       11.85       14.44      5.43 o 
  -6   1  14        6.71        3.66      4.22 o 
  -5   1  14       29.01       24.90      5.31 o 
  -4   1  14       15.80       28.27      5.23 o 
  -3   1  14       19.26       25.94      4.79 o 
  -2   1  14       62.03       79.04      6.96 o 
  -1   1  14        6.06        8.84      5.61 o 
   0   1  14        0.48       -1.10      1.10 o 
   1   1  14       18.86       27.13      5.59 o 
   2   1  14        0.75        0.27      1.48 o 
   3   1  14        0.40        1.25      2.03 o 
   4   1  14        4.46        3.16      2.60 o 
   5   1  14        0.60        0.15      2.30 o 
   6   1  14        0.51       -1.26      2.17 o 
   7   1  14        3.26        3.86      4.79 o 
 -10   2  14        9.44        4.30      5.67 o 
  -9   2  14       13.40       13.03      6.19 o 
  -8   2  14        2.01        2.41      4.46 o 
  -7   2  14       51.66       38.73      7.00 o 
  -6   2  14        2.99        1.45      3.66 o 
  -5   2  14      104.95       87.86      8.01 o 
  -4   2  14        2.23        0.12      3.02 o 
  -3   2  14      194.99      238.46     11.83 o 
  -2   2  14       70.97       64.55      3.79 o 
  -1   2  14        0.49        1.86      1.51 o 
   0   2  14      307.95      300.38     41.07 o 
   1   2  14       18.16       17.88      3.62 o 
   2   2  14        0.02       -0.72      1.89 o 
   3   2  14        9.38        9.94      2.78 o 
   4   2  14       24.86       24.83      3.81 o 
   5   2  14        6.34        8.11      3.04 o 
   6   2  14        1.24        3.74      4.18 o 
   7   2  14        0.17        1.29      4.46 o 
  -9   3  14        5.59        1.73      4.67 o 
  -8   3  14       25.24       17.50      6.31 o 
  -7   3  14        6.33        2.77      4.18 o 
  -6   3  14      157.62      146.42     10.98 o 
  -5   3  14        1.25       -2.57      2.57 o 
  -4   3  14       21.69       19.83      5.03 o 
  -3   3  14       12.12       12.72      2.49 o 
  -2   3  14      103.50      103.76      7.64 o 
  -1   3  14      204.28      211.95      8.73 o 
   0   3  14       85.67       89.54     17.86 o 
   1   3  14       10.07       10.15      2.51 o 
   2   3  14       92.35       89.78     13.07 o 
   3   3  14       15.66       21.42      3.46 o 
   4   3  14       15.95       23.25      5.39 o 
   5   3  14        0.04        0.00      3.74 o 
   6   3  14        1.70        5.67      4.71 o 
   7   3  14        4.42        2.61      4.95 o 
  -9   4  14       23.11       29.88      7.76 o 
  -8   4  14       15.14       19.34      6.39 o 
  -7   4  14       16.71        9.97      5.31 o 
  -6   4  14        0.13       -1.57      3.50 o 
  -5   4  14       13.33       14.04      5.27 o 
  -4   4  14       32.12       23.61      5.51 o 
  -3   4  14      160.93      163.75     21.35 o 
  -2   4  14      213.85      221.41      7.61 o 
  -1   4  14       17.90       16.56      2.95 o 
   0   4  14        3.61        6.84      3.64 o 
   1   4  14        9.52        8.88      2.66 o 
   2   4  14       35.29       35.56      9.43 o 
   3   4  14        4.05        4.75      3.94 o 
   4   4  14       33.85       31.81      6.60 o 
   5   4  14       19.81       15.36      5.55 o 
   6   4  14        0.02        0.56      4.30 o 
  -9   5  14        0.01        1.01      4.79 o 
  -8   5  14       12.75        7.48      4.99 o 
  -7   5  14        5.96        3.86      4.34 o 
  -6   5  14       17.72       14.28      5.79 o 
  -5   5  14       42.76       28.32      6.68 o 
  -4   5  14      277.75      273.89     24.55 o 
  -3   5  14        7.95        8.37      3.27 o 
  -2   5  14        4.90        8.46      3.03 o 
  -1   5  14      103.79      101.06      7.82 o 
   0   5  14       40.18       37.48      4.10 o 
   1   5  14       17.67       18.76      3.43 o 
   2   5  14       28.36       15.52      4.75 o 
   3   5  14       11.09        7.76      4.30 o 
   4   5  14        1.20       -2.01      3.62 o 
   5   5  14        1.58        4.42      4.26 o 
   6   5  14        0.12       -3.86      3.86 o 
  -8   6  14        2.64       -1.41      4.99 o 
  -7   6  14        5.01        5.51      5.03 o 
  -6   6  14       27.33       17.66      6.31 o 
  -5   6  14        1.58        5.83      4.79 o 
  -4   6  14      145.67      151.07     13.58 o 
  -3   6  14       24.32       23.46      4.08 o 
  -2   6  14      117.40      125.71      7.02 o 
  -1   6  14        0.02        1.10      2.57 o 
   0   6  14        7.49        5.82      3.01 o 
   1   6  14       13.65       11.70      4.99 o 
   2   6  14       24.53       22.12      5.67 o 
   3   6  14        6.19       -0.72      3.82 o 
   4   6  14        1.45        3.02      4.10 o 
   5   6  14        1.88        4.79      4.91 o 
  -7   7  14        0.90        0.64      4.71 o 
  -6   7  14        0.75       -1.45      4.26 o 
  -5   7  14        0.93        1.26      3.08 o 
  -4   7  14        2.72        0.79      3.11 o 
  -3   7  14      128.31      122.24      7.47 o 
  -2   7  14        1.37        1.16      3.07 o 
  -1   7  14       37.05       31.56      4.56 o 
   0   7  14       92.43       85.76      9.33 o 
   1   7  14        0.09       -0.56      3.74 o 
   2   7  14        4.03        1.61      4.75 o 
   3   7  14        7.29        1.49      4.30 o 
   4   7  14       28.12       27.27      7.28 o 
  -6   8  14        2.53       -1.09      4.75 o 
  -5   8  14       10.28        4.81      3.75 o 
  -4   8  14        0.01       -0.69      3.23 o 
  -3   8  14       62.59       46.39     12.35 o 
  -2   8  14        0.02        0.08      4.83 o 
  -1   8  14        5.75        2.77      5.11 o 
   0   8  14        1.53        3.98      4.79 o 
   1   8  14        2.86        4.10      4.95 o 
   2   8  14       33.87       29.84      7.08 o 
   3   8  14       12.28        9.01      5.87 o 
  -4   9  14        4.99        1.05      3.56 o 
  -3   9  14        8.69        5.67      5.87 o 
  -2   9  14        0.28        3.70      5.31 o 
  -1   9  14        0.12       -0.72      4.83 o 
   0   9  14        3.60        6.92      5.35 o 
   1   9  14        2.22        4.26      4.71 o 
  -3  -9  15       21.73       23.05      6.72 o 
  -2  -9  15       14.47       14.48      5.51 o 
   1  -9  15        2.79        1.13      3.70 o 
  -5  -8  15       19.67       23.61      6.76 o 
  -4  -8  15       20.86       36.68      7.56 o 
  -3  -8  15       15.17        7.80      4.34 o 
  -2  -8  15       11.16        6.15      4.26 o 
  -1  -8  15       18.50       13.03      4.75 o 
   0  -8  15       34.82       37.00      6.60 o 
   1  -8  15       12.67       12.51      5.19 o 
   2  -8  15        0.23        0.00      3.58 o 
   3  -8  15        8.34        6.76      4.79 o 
  -6  -7  15        0.10        5.43      4.67 o 
  -5  -7  15        2.06        1.21      3.66 o 
  -4  -7  15        6.38        9.25      4.67 o 
  -3  -7  15       30.35       23.13      5.87 o 
  -2  -7  15       15.58       15.03      3.55 o 
  -1  -7  15        0.90        1.03      2.28 o 
   0  -7  15        0.23        3.58      3.42 o 
   1  -7  15        7.40        9.65      4.67 o 
   2  -7  15        1.55        3.30      3.94 o 
   3  -7  15        1.43        1.29      3.98 o 
   4  -7  15       14.03       16.45      4.16 o 
  -7  -6  15        1.25        1.89      3.78 o 
  -6  -6  15        1.48        4.06      3.58 o 
  -5  -6  15       12.18        3.82      3.86 o 
  -4  -6  15        7.38        7.80      4.02 o 
  -3  -6  15        8.62        7.78      2.75 o 
  -2  -6  15        0.00        1.01      2.00 o 
  -1  -6  15       37.60       40.69      4.29 o 
   0  -6  15        5.01        6.52      3.98 o 
   1  -6  15       64.14       66.53      8.04 o 
   2  -6  15        3.66       -0.08      3.58 o 
   3  -6  15       15.71       16.24      4.60 o 
   4  -6  15        0.47        0.85      2.77 o 
   5  -6  15       18.53       26.93      6.33 o 
  -8  -5  15       14.98       14.40      5.91 o 
  -7  -5  15        0.25       -0.64      3.02 o 
  -6  -5  15       12.73       11.10      4.95 o 
  -5  -5  15       13.15        8.28      4.38 o 
  -4  -5  15       55.42       59.83      7.64 o 
  -3  -5  15        3.10       -0.31      2.80 o 
  -2  -5  15       55.27       46.27      4.47 o 
  -1  -5  15       16.79       11.72      4.32 o 
   0  -5  15       18.56       19.83      4.91 o 
   1  -5  15       14.81        7.12      3.58 o 
   2  -5  15       56.91       74.80     13.54 o 
   3  -5  15        0.18       -2.15      2.15 o 
   4  -5  15        4.26        5.47      2.94 o 
   5  -5  15        1.25        0.02      2.62 o 
   6  -5  15        2.75        0.98      3.09 o 
  -8  -4  15       17.00       19.55      6.43 o 
  -7  -4  15        1.56        1.49      3.46 o 
  -6  -4  15        0.93       -1.25      2.65 o 
  -5  -4  15       11.23        6.65      2.82 o 
  -4  -4  15       14.97       13.02      3.22 o 
  -3  -4  15        3.53        1.73      2.17 o 
  -2  -4  15       24.30       27.19      5.45 o 
  -1  -4  15        3.53        1.27      1.78 o 
   0  -4  15        9.15        7.36      3.66 o 
   1  -4  15       96.12       92.65      8.37 o 
   2  -4  15        1.01       -0.15      1.84 o 
   3  -4  15        2.79        2.56      2.00 o 
   4  -4  15       15.23       13.65      2.84 o 
   5  -4  15       36.87       38.92      5.60 o 
   6  -4  15        0.53       -1.40      2.17 o 
  -9  -3  15        6.06        7.12      5.15 o 
  -8  -3  15        2.60        4.58      4.30 o 
  -7  -3  15       61.85       59.17      8.25 o 
  -6  -3  15        0.80        0.09      2.31 o 
  -5  -3  15      157.28      164.12     33.50 o 
  -4  -3  15      173.69      174.64     40.66 o 
  -3  -3  15      566.50      568.34    130.45 o 
  -2  -3  15        0.02        1.16      1.97 o 
  -1  -3  15       72.91       65.06     13.32 o 
   0  -3  15      113.31      126.08     11.37 o 
   1  -3  15      169.59      152.51      4.97 o 
   2  -3  15       36.54       31.32      2.96 o 
   3  -3  15        3.90        2.30      1.94 o 
   4  -3  15        1.79        1.59      2.04 o 
   5  -3  15        1.24       -0.15      1.85 o 
   6  -3  15        0.09       -1.83      1.87 o 
   7  -3  15       22.59       33.72      4.50 o 
  -9  -2  15        0.41        1.57      3.70 o 
  -8  -2  15        5.65        6.41      3.70 o 
  -7  -2  15       20.69       20.65      8.16 o 
  -6  -2  15      470.93      579.69     19.21 o 
  -5  -2  15       43.07       65.92      7.56 o 
  -4  -2  15       99.30      126.32      9.09 o 
  -3  -2  15        0.94        0.44      3.26 o 
  -2  -2  15       99.59      109.07      8.49 o 
  -1  -2  15       42.76       37.53      5.67 o 
   0  -2  15        0.46       -0.51      1.29 o 
   1  -2  15       22.64       21.26      2.83 o 
   2  -2  15       84.48       76.72      6.40 o 
   3  -2  15      132.56      112.37      6.45 o 
   4  -2  15        0.09       -1.95      1.95 o 
   5  -2  15      100.72      114.71     11.02 o 
   6  -2  15       14.94       20.06      4.85 o 
   7  -2  15        0.08        1.23      2.97 o 
  -9  -1  15       58.04       69.84     16.35 o 
  -8  -1  15       17.76       16.29      6.07 o 
  -7  -1  15       38.87       32.42      6.84 o 
  -6  -1  15      178.68      195.96     12.03 o 
  -5  -1  15        0.00        5.23      4.30 o 
  -4  -1  15       79.85       80.41      7.68 o 
  -3  -1  15        3.87        0.28      3.02 o 
  -2  -1  15        2.38        0.68      2.69 o 
  -1  -1  15      413.68      470.38     16.07 o 
   0  -1  15      914.37      873.91     87.42 o 
   1  -1  15      444.15      454.62     32.53 o 
   2  -1  15        0.14       -2.33      3.16 o 
   3  -1  15       43.37       34.47      4.20 o 
   4  -1  15       18.69       16.24      3.51 o 
   5  -1  15        8.33        8.19      3.05 o 
   6  -1  15        0.49       -1.40      2.34 o 
   7  -1  15        6.61        9.81      3.71 o 
  -9   0  15        1.17        1.33      5.39 o 
  -8   0  15        1.28       -2.25      4.46 o 
  -7   0  15       17.11       22.12      5.91 o 
  -6   0  15        7.10        3.26      4.67 o 
  -5   0  15      127.87      128.47     10.10 o 
  -4   0  15       91.41      113.41      9.21 o 
  -3   0  15        6.48        5.31      3.94 o 
  -2   0  15       16.56       18.70      4.50 o 
  -1   0  15      119.73      135.59      9.25 o 
   0   0  15      221.48      194.62     30.17 o 
   1   0  15      291.55      269.18     19.40 o 
   2   0  15        1.75        2.21      1.96 o 
   3   0  15        2.92        2.64      2.38 o 
   4   0  15        0.63        1.65      2.50 o 
   5   0  15        1.88        0.45      2.38 o 
   6   0  15        0.26       -1.13      3.36 o 
   7   0  15        0.00        0.36      2.74 o 
  -9   1  15       19.22       15.08      6.48 o 
  -8   1  15        1.56        1.05      4.62 o 
  -7   1  15        0.07        1.37      4.18 o 
  -6   1  15      170.03      160.51     11.31 o 
  -5   1  15        1.28        4.99      3.90 o 
  -4   1  15      316.20      308.52     14.05 o 
  -3   1  15       71.54       81.58      7.44 o 
  -2   1  15      102.87      120.82      8.85 o 
  -1   1  15       13.31       14.98      2.29 o 
   0   1  15       84.46       81.19     15.89 o 
   1   1  15       97.35       99.24     10.36 o 
   2   1  15       20.69       20.38      5.43 o 
   3   1  15        6.90       10.48      2.82 o 
   4   1  15       48.87       45.19      6.96 o 
   5   1  15        8.95        5.20      2.90 o 
   6   1  15        3.10        3.07      2.81 o 
   7   1  15        2.41       -0.76      4.46 o 
  -9   2  15       39.62       39.13      8.12 o 
  -8   2  15       40.42       34.79      7.44 o 
  -7   2  15       11.32       10.78      5.03 o 
  -6   2  15        6.39        3.14      4.10 o 
  -5   2  15        0.12        1.25      3.54 o 
  -4   2  15       11.34        9.09      4.26 o 
  -3   2  15        5.88       15.81      4.67 o 
  -2   2  15       24.99       25.38      5.35 o 
  -1   2  15       52.93       45.73      7.24 o 
   0   2  15       27.47       25.10      3.82 o 
   1   2  15       52.86       55.48      5.57 o 
   2   2  15       73.04       76.64      5.73 o 
   3   2  15       98.30       96.04      6.16 o 
   4   2  15        5.91        3.28      2.60 o 
   5   2  15       63.86       65.93      8.08 o 
   6   2  15        0.66        0.72      4.10 o 
   7   2  15        0.17       -0.60      4.26 o 
  -9   3  15        1.39       -3.58      4.18 o 
  -8   3  15        4.34        7.68      5.15 o 
  -7   3  15       66.54       46.90      8.00 o 
  -6   3  15       44.36       43.16      7.12 o 
  -5   3  15       13.26        5.71      4.18 o 
  -4   3  15      165.64      152.91     10.54 o 
  -3   3  15       37.13       36.20      6.19 o 
  -2   3  15       40.77       40.29      6.42 o 
  -1   3  15       10.56        8.33      2.40 o 
   0   3  15        0.02       -0.09      1.81 o 
   1   3  15       29.54       35.78      8.93 o 
   2   3  15       76.19       69.48      5.41 o 
   3   3  15      183.08      158.70      7.30 o 
   4   3  15       14.89       13.79      4.91 o 
   5   3  15        0.10        1.25      3.50 o 
   6   3  15        0.16        0.48      4.22 o 
  -9   4  15        9.34        2.77      5.55 o 
  -8   4  15       38.39       30.29      7.32 o 
  -7   4  15        0.03       -1.89      4.14 o 
  -6   4  15        1.52        2.21      4.14 o 
  -5   4  15       57.45       48.39      7.52 o 
  -4   4  15        0.11       -0.92      3.54 o 
  -3   4  15      170.21      171.66     11.51 o 
  -2   4  15       10.08        8.23      3.22 o 
  -1   4  15       80.10       77.43      5.04 o 
   0   4  15        2.38        0.35      3.30 o 
   1   4  15       20.54       23.84      4.56 o 
   2   4  15       33.24       27.41      3.79 o 
   3   4  15       16.18        8.81      4.26 o 
   4   4  15        0.00        4.67      4.22 o 
   5   4  15        0.79        2.45      3.86 o 
   6   4  15        1.15       -3.58      3.94 o 
  -8   5  15        0.46       -3.42      4.62 o 
  -7   5  15        8.73        6.31      5.15 o 
  -6   5  15        0.18        1.53      4.14 o 
  -5   5  15       66.23       56.43      8.41 o 
  -4   5  15       18.00       17.25      6.03 o 
  -3   5  15       23.06       14.70      3.58 o 
  -2   5  15       83.51       81.72      5.75 o 
  -1   5  15      304.42      313.90     24.64 o 
   0   5  15       18.22       19.99      3.58 o 
   1   5  15       18.51       17.81      3.45 o 
   2   5  15       14.15       13.59      4.87 o 
   3   5  15        4.92        5.55      4.26 o 
   4   5  15        1.32       -1.93      3.78 o 
   5   5  15        2.43       -1.61      3.94 o 
  -8   6  15        0.16        3.58      5.59 o 
  -7   6  15        6.00        2.69      4.83 o 
  -6   6  15        2.89        1.57      4.38 o 
  -5   6  15       18.60       12.59      5.91 o 
  -4   6  15        2.42        5.11      4.87 o 
  -3   6  15      102.70      101.55      6.77 o 
  -2   6  15        1.01        0.26      2.84 o 
  -1   6  15       17.45       17.29      3.74 o 
   0   6  15       58.88       57.54      5.18 o 
   1   6  15        0.42       -1.21      3.62 o 
   2   6  15        6.58        3.50      3.90 o 
   3   6  15        1.50       -3.54      3.54 o 
   4   6  15        4.60        0.24      4.30 o 
   5   6  15        0.04        0.80      4.99 o 
  -7   7  15        0.00       -0.20      4.99 o 
  -6   7  15        5.66        4.79      4.99 o 
  -5   7  15       12.20        9.53      5.67 o 
  -4   7  15        0.80        1.26      3.07 o 
  -3   7  15      110.81      124.84      7.60 o 
  -2   7  15        0.45        1.17      3.13 o 
  -1   7  15        2.36        2.98      4.62 o 
   0   7  15        7.69        3.18      4.79 o 
   1   7  15        6.33        7.36      5.07 o 
   2   7  15       26.80       18.62      5.95 o 
   3   7  15        6.92        2.61      4.75 o 
   4   7  15       14.42       16.45      6.64 o 
  -6   8  15        0.13       -0.60      4.50 o 
  -5   8  15       43.05       23.85      7.00 o 
  -4   8  15       11.25        6.19      3.88 o 
  -3   8  15        9.47        8.06      3.80 o 
  -2   8  15       15.07        3.78      5.27 o 
  -1   8  15        2.60       -0.40      4.54 o 
   0   8  15        0.50        0.76      4.22 o 
   1   8  15        1.40        4.10      4.91 o 
   2   8  15       22.04       18.46      6.64 o 
  -4   9  15        9.43        5.61      4.19 o 
  -3   9  15        0.13       -3.34      4.58 o 
  -2   9  15        0.42       -0.60      4.58 o 
  -1   9  15        1.87        0.76      4.42 o 
   0   9  15        0.08        0.20      4.34 o 
  -4  -8  16        1.13       -2.41      3.46 o 
  -3  -8  16        4.67        5.59      4.34 o 
  -2  -8  16        5.90        3.30      3.70 o 
   0  -8  16       31.11       26.50      6.31 o 
   1  -8  16        0.61        5.07      4.30 o 
   2  -8  16        1.21       -2.57      3.82 o 
   3  -8  16        1.83       -0.52      3.74 o 
  -6  -7  16        1.45       -3.42      3.42 o 
  -5  -7  16        4.00        9.37      4.99 o 
  -4  -7  16        4.45        3.46      3.62 o 
  -3  -7  16       32.41       24.74      5.95 o 
  -2  -7  16       57.72       54.53      8.83 o 
  -1  -7  16       38.68       33.91      6.48 o 
   0  -7  16        7.34        8.93      4.58 o 
   1  -7  16        3.22       -2.01      3.38 o 
   2  -7  16        7.42        9.53      4.95 o 
   3  -7  16        0.05       -2.33      3.34 o 
   4  -7  16        0.06        1.41      4.22 o 
  -7  -6  16        2.45        7.56      4.75 o 
  -6  -6  16        2.14       -0.48      3.26 o 
  -5  -6  16        2.43        1.09      3.70 o 
  -4  -6  16        7.84        6.39      4.06 o 
  -3  -6  16        0.01       -0.03      2.49 o 
  -2  -6  16        1.13       -1.48      2.12 o 
  -1  -6  16        8.19        3.92      2.53 o 
   0  -6  16       24.94       18.46      5.27 o 
   1  -6  16       43.71       33.79      6.76 o 
   2  -6  16       12.74       12.59      5.39 o 
   3  -6  16       35.51       18.22      5.91 o 
   4  -6  16        3.55        4.77      3.15 o 
   5  -6  16        0.14       -2.52      2.52 o 
  -8  -5  16        6.80        0.97      3.74 o 
  -7  -5  16        0.09        0.88      3.66 o 
  -6  -5  16        5.62        1.85      3.86 o 
  -5  -5  16       35.34       31.25      6.48 o 
  -4  -5  16      128.38      111.07     10.50 o 
  -3  -5  16       17.10       10.25      4.08 o 
  -2  -5  16       32.91       39.85      4.77 o 
  -1  -5  16       19.01       10.18      2.81 o 
   0  -5  16       12.59       10.05      4.26 o 
   1  -5  16        0.39       -2.53      2.98 o 
   2  -5  16        0.38        0.68      3.42 o 
   3  -5  16        2.27        3.23      3.56 o 
   4  -5  16        4.85        2.62      2.75 o 
   5  -5  16        6.05        1.61      3.18 o 
  -8  -4  16        0.05        2.13      3.94 o 
  -7  -4  16        5.77        4.10      4.18 o 
  -6  -4  16        6.25        3.74      3.66 o 
  -5  -4  16      424.09      429.75    102.27 o 
  -4  -4  16       27.78       19.34      3.75 o 
  -3  -4  16      181.69      154.17     26.98 o 
  -2  -4  16        6.99        9.24      2.74 o 
  -1  -4  16        0.61       -0.33      1.62 o 
   0  -4  16        0.46       -1.97      2.86 o 
   1  -4  16       56.90       48.63      7.04 o 
   2  -4  16       60.87       54.46      7.44 o 
   3  -4  16        3.78        1.32      2.02 o 
   4  -4  16        0.29        0.90      2.04 o 
   5  -4  16        2.81        1.10      2.38 o 
   6  -4  16        0.07        0.49      2.39 o 
  -9  -3  16        2.79        3.62      4.58 o 
  -8  -3  16       11.13       12.63      5.47 o 
  -7  -3  16        9.00       17.17      5.79 o 
  -6  -3  16       79.69       79.75     24.20 o 
  -5  -3  16      233.61      270.37     65.26 o 
  -4  -3  16      141.85      147.46     28.91 o 
  -3  -3  16       30.31       28.45      9.81 o 
  -2  -3  16       25.09       24.31      7.38 o 
  -1  -3  16      108.60      106.66     22.21 o 
   0  -3  16       71.54       58.21      7.28 o 
   1  -3  16       73.33       59.86      7.36 o 
   2  -3  16       62.78       60.07      3.82 o 
   3  -3  16       84.14       95.86      5.00 o 
   4  -3  16       10.48       11.26      2.80 o 
   5  -3  16        0.10       -1.09      2.15 o 
   6  -3  16       18.66       25.88      3.91 o 
  -9  -2  16        0.66       -0.88      3.18 o 
  -8  -2  16        1.34       -1.93      2.56 o 
  -7  -2  16      101.08      105.11     27.76 o 
  -6  -2  16       65.00       87.89      9.17 o 
  -5  -2  16        7.36        4.75      4.46 o 
  -4  -2  16        6.71        9.49      4.38 o 
  -3  -2  16        3.11        8.93      4.34 o 
  -2  -2  16       33.83       37.16      5.91 o 
  -1  -2  16      162.08      172.79     10.54 o 
   0  -2  16      234.60      238.80     12.80 o 
   1  -2  16       70.38       70.27      7.92 o 
   2  -2  16      142.13      130.33      6.45 o 
   3  -2  16       31.34       34.63      4.24 o 
   4  -2  16        2.62        4.22      2.74 o 
   5  -2  16       30.86       31.92      4.69 o 
   6  -2  16        0.48       -0.44      2.74 o 
   7  -2  16       11.97        9.35      4.08 o 
  -9  -1  16       28.77       34.83      8.12 o 
  -8  -1  16       45.81       42.27      7.72 o 
  -7  -1  16        6.34        2.90      4.87 o 
  -6  -1  16       52.10       57.28      7.72 o 
  -5  -1  16        7.90        7.72      4.87 o 
  -4  -1  16      109.49      124.88      9.82 o 
  -3  -1  16      288.25      338.56     14.61 o 
  -2  -1  16        4.87        1.53      3.42 o 
  -1  -1  16       83.99       98.96      8.29 o 
   0  -1  16      220.10      208.32     11.59 o 
   1  -1  16       92.84      101.97      7.64 o 
   2  -1  16       15.04       13.91      3.18 o 
   3  -1  16       98.83       99.05      9.07 o 
   4  -1  16        0.06       -1.22      2.15 o 
   5  -1  16       18.33       13.56      3.90 o 
   6  -1  16        7.21        4.89      3.17 o 
   7  -1  16        3.64        3.79      3.40 o 
  -9   0  16       14.57       20.51      6.96 o 
  -8   0  16        0.47       -4.10      4.10 o 
  -7   0  16        8.77        2.90      4.79 o 
  -6   0  16       13.00       11.02      5.47 o 
  -5   0  16      505.11      530.54     19.01 o 
  -4   0  16      202.52      202.26     12.03 o 
  -3   0  16      497.89      532.94     18.13 o 
  -2   0  16       26.24       29.36      5.71 o 
  -1   0  16        0.97        8.81      4.18 o 
   0   0  16       58.24       62.75      7.36 o 
   1   0  16      100.29      100.83      6.64 o 
   2   0  16      410.96      413.74     19.53 o 
   3   0  16      135.23      133.07     14.12 o 
   4   0  16        0.70        0.60      2.48 o 
   5   0  16        5.69        4.49      3.00 o 
   6   0  16        1.55        3.28      3.16 o 
   7   0  16        1.96       -1.70      2.66 o 
  -9   1  16        6.37        8.97      5.99 o 
  -8   1  16        8.94        9.17      5.63 o 
  -7   1  16       58.21       50.28      8.04 o 
  -6   1  16        2.04        8.81      5.11 o 
  -5   1  16       87.76       87.86      8.97 o 
  -4   1  16      646.95      683.90     21.04 o 
  -3   1  16      119.87      128.87      9.54 o 
  -2   1  16      142.14      167.59     10.62 o 
  -1   1  16       27.68       29.20      5.43 o 
   0   1  16       10.37       10.65      2.30 o 
   1   1  16      196.17      182.35     26.40 o 
   2   1  16       18.55       19.86      3.24 o 
   3   1  16       41.91       42.55      4.59 o 
   4   1  16        4.74        6.19      2.87 o 
   5   1  16        0.16        0.09      2.35 o 
   6   1  16        0.40       -1.65      3.98 o 
   7   1  16        3.36        3.42      4.54 o 
  -9   2  16        0.00        6.56      6.11 o 
  -8   2  16        5.97        9.37      5.67 o 
  -7   2  16        7.11       12.11      5.23 o 
  -6   2  16        0.74       -1.05      3.58 o 
  -5   2  16       42.74       33.59      6.68 o 
  -4   2  16        2.36        6.72      4.54 o 
  -3   2  16       53.36       46.66      7.00 o 
  -2   2  16      107.41      131.40      9.49 o 
  -1   2  16       10.96       13.92      4.75 o 
   0   2  16      138.67      158.93     30.76 o 
   1   2  16       56.98       57.70      9.07 o 
   2   2  16       72.71       68.86      5.10 o 
   3   2  16       68.80       69.30      5.59 o 
   4   2  16       37.69       38.39      4.72 o 
   5   2  16       36.56       44.00      7.56 o 
   6   2  16        6.46        5.43      4.58 o 
  -9   3  16       10.29       10.38      6.15 o 
  -8   3  16       15.27       17.78      6.52 o 
  -7   3  16       94.56       65.73      8.93 o 
  -6   3  16       26.59       27.79      6.64 o 
  -5   3  16       60.87       45.94      7.36 o 
  -4   3  16       48.30       48.75      7.48 o 
  -3   3  16       31.03       30.77      5.99 o 
  -2   3  16       92.97      127.53      9.82 o 
  -1   3  16       49.29       50.70      8.00 o 
   0   3  16       11.09        9.45      2.67 o 
   1   3  16        0.42        0.84      1.97 o 
   2   3  16        0.06        0.90      2.36 o 
   3   3  16       40.63       37.88      4.37 o 
   4   3  16       29.40       24.21      6.07 o 
   5   3  16        0.03       -1.29      3.82 o 
   6   3  16        2.89        2.90      4.83 o 
  -8   4  16        0.07       -1.33      4.22 o 
  -7   4  16        1.86        2.29      4.71 o 
  -6   4  16       24.80       10.70      5.55 o 
  -5   4  16        1.29        0.80      4.42 o 
  -4   4  16        7.99        5.39      4.67 o 
  -3   4  16        9.21       -0.08      4.71 o 
  -2   4  16      186.58      225.79     12.92 o 
  -1   4  16       19.26       14.97      3.17 o 
   0   4  16       18.41       23.58      7.86 o 
   1   4  16        0.00       -2.02      2.02 o 
   2   4  16        0.58        1.06      2.35 o 
   3   4  16        0.14        4.87      3.98 o 
   4   4  16        3.97        5.87      4.58 o 
   5   4  16        0.31        1.57      4.10 o 
   6   4  16        3.03        3.38      5.15 o 
  -8   5  16       11.69       10.86      6.48 o 
  -7   5  16        4.71        1.17      4.99 o 
  -6   5  16        0.04       -0.16      4.67 o 
  -5   5  16       47.74       32.98      7.04 o 
  -4   5  16      243.58      216.44     13.76 o 
  -3   5  16       34.19       34.27      7.04 o 
  -2   5  16      115.17      104.24      9.19 o 
  -1   5  16      193.20      182.03     24.63 o 
   0   5  16        0.46        1.93      2.54 o 
   1   5  16        2.22        3.25      2.60 o 
   2   5  16        7.02        4.02      4.10 o 
   3   5  16       15.49        9.61      5.03 o 
   4   5  16        1.63        2.61      4.38 o 
   5   5  16        0.06       -3.74      3.74 o 
  -7   6  16       16.53       18.98      7.12 o 
  -6   6  16        0.10        5.51      5.47 o 
  -5   6  16        0.35        3.22      4.62 o 
  -4   6  16       16.96       10.26      5.19 o 
  -3   6  16        6.61        5.91      5.07 o 
  -2   6  16        1.17        1.27      2.91 o 
  -1   6  16        0.61        1.20      3.86 o 
   0   6  16        7.96        4.90      2.91 o 
   1   6  16       12.14        7.60      4.50 o 
   2   6  16        0.07        1.85      3.98 o 
   3   6  16        0.74        2.37      4.06 o 
   4   6  16        9.17       10.86      5.99 o 
  -6   7  16        2.36        4.38      5.67 o 
  -5   7  16       25.46       12.23      6.39 o 
  -4   7  16        3.33        1.13      5.07 o 
  -3   7  16        0.55       -1.09      3.07 o 
  -2   7  16       23.75       21.87      4.32 o 
  -1   7  16       26.99       21.40      5.99 o 
   0   7  16        4.63        2.09      4.06 o 
   1   7  16       35.02       35.35      7.28 o 
   2   7  16        7.68        7.16      4.71 o 
   3   7  16        0.24       -0.44      4.54 o 
  -5   8  16        0.71        1.45      5.43 o 
  -4   8  16        5.41        4.83      5.83 o 
  -3   8  16        4.73        7.16      3.91 o 
  -2   8  16       12.51        8.93      5.51 o 
  -1   8  16        1.42       -0.28      4.18 o 
   0   8  16        1.18        5.27      5.19 o 
   1   8  16        0.05       -0.88      4.54 o 
   2   8  16        0.07        5.63      5.43 o 
  -2   9  16        0.58       -2.09      4.67 o 
  -4  -8  17        4.60        1.01      4.14 o 
  -3  -8  17       29.45       30.00      6.52 o 
  -2  -8  17        1.14        2.29      3.86 o 
   0  -8  17        3.27       -1.17      3.54 o 
   1  -8  17       18.68       21.48      6.52 o 
   2  -8  17        1.87       -3.70      3.70 o 
  -5  -7  17       25.81       29.84      7.12 o 
  -4  -7  17        7.12        4.99      3.98 o 
  -3  -7  17        3.61        3.02      3.78 o 
  -2  -7  17       22.15       25.36      4.22 o 
  -1  -7  17        1.45        0.08      3.50 o 
   0  -7  17       10.57        6.27      4.10 o 
   1  -7  17        8.19        6.43      4.50 o 
   2  -7  17        0.71        1.13      3.74 o 
   3  -7  17        3.61        1.61      4.54 o 
  -6  -6  17        0.02        2.05      3.94 o 
  -5  -6  17        0.09        0.04      3.54 o 
  -4  -6  17        0.01        3.82      3.34 o 
  -3  -6  17       18.85       13.00      3.37 o 
  -2  -6  17       14.62        8.49      3.04 o 
  -1  -6  17        0.02       -1.05      3.46 o 
   0  -6  17       11.54        9.37      4.83 o 
   1  -6  17       13.43        5.55      4.14 o 
   2  -6  17       12.83       13.07      5.47 o 
   3  -6  17       13.40       13.11      5.35 o 
   4  -6  17        9.53        6.03      5.03 o 
  -7  -5  17        1.63        4.14      4.02 o 
  -6  -5  17       17.52       11.02      5.35 o 
  -5  -5  17       10.80       14.76      5.27 o 
  -4  -5  17       36.05       38.33      4.68 o 
  -3  -5  17       55.08       48.85      5.07 o 
  -2  -5  17        1.50       -2.17      2.17 o 
  -1  -5  17        5.48        0.97      3.74 o 
   0  -5  17        2.78       -0.68      3.78 o 
   1  -5  17      176.99      146.46     11.27 o 
   2  -5  17        0.76        1.97      3.94 o 
   3  -5  17        0.11        1.73      3.82 o 
   4  -5  17        6.78        5.67      4.71 o 
   5  -5  17        2.21       -0.28      2.84 o 
  -8  -4  17        0.20       -0.08      3.82 o 
  -7  -4  17        8.23        5.43      4.30 o 
  -6  -4  17        0.63        1.37      3.46 o 
  -5  -4  17       11.88       12.01      7.82 o 
  -4  -4  17       69.81       68.24     14.80 o 
  -3  -4  17      285.71      302.96     58.50 o 
  -2  -4  17        6.76        3.54      2.65 o 
  -1  -4  17       37.22       29.48      3.76 o 
   0  -4  17        1.34        4.67      3.98 o 
   1  -4  17        0.79        1.45      3.38 o 
   2  -4  17       39.51       33.50      6.44 o 
   3  -4  17       12.62        9.13      4.91 o 
   4  -4  17       22.00       26.31      3.59 o 
   5  -4  17        1.41        4.56      2.62 o 
  -8  -3  17        0.90       -0.60      3.26 o 
  -7  -3  17       52.09       55.67     15.08 o 
  -6  -3  17        2.30        2.02      2.98 o 
  -5  -3  17        3.31        4.67      2.75 o 
  -4  -3  17       14.42       22.71      3.94 o 
  -3  -3  17      109.66       98.40     20.74 o 
  -2  -3  17       31.37       30.44      3.70 o 
  -1  -3  17       20.48       23.52      3.36 o 
   0  -3  17       85.10       77.52      8.13 o 
   1  -3  17       44.28       32.46      6.19 o 
   2  -3  17      104.65       95.26      9.70 o 
   3  -3  17       30.38       37.31      3.63 o 
   4  -3  17        7.11        4.61      2.42 o 
   5  -3  17        5.43        4.51      2.73 o 
   6  -3  17        0.98        1.19      2.49 o 
  -9  -2  17        1.00        2.13      3.90 o 
  -8  -2  17        0.22        1.51      2.93 o 
  -7  -2  17       13.31        8.41      3.58 o 
  -6  -2  17        0.28        0.97      4.50 o 
  -5  -2  17       25.87       35.51      6.88 o 
  -4  -2  17       37.53       34.59      6.68 o 
  -3  -2  17       15.01       17.94      5.31 o 
  -2  -2  17        3.51       -1.57      3.06 o 
  -1  -2  17        6.56       12.07      4.79 o 
   0  -2  17       96.16      107.53      9.86 o 
   1  -2  17        6.54       10.30      4.87 o 
   2  -2  17      100.01       85.80      5.61 o 
   3  -2  17       32.40       31.73      4.15 o 
   4  -2  17        9.75        8.90      3.19 o 
   5  -2  17       21.69       26.38      9.59 o 
   6  -2  17        4.07        7.01      3.56 o 
  -9  -1  17        6.33        8.00      6.11 o 
  -8  -1  17       14.74       24.05      7.04 o 
  -7  -1  17       47.16       46.42      7.84 o 
  -6  -1  17       20.67       23.05      6.39 o 
  -5  -1  17      188.99      212.42     13.04 o 
  -4  -1  17       74.74       58.57      7.68 o 
  -3  -1  17      183.20      228.93     12.64 o 
  -2  -1  17      504.22      595.93     19.50 o 
  -1  -1  17       66.93       54.47      7.16 o 
   0  -1  17       60.90       65.93      8.00 o 
   1  -1  17      119.99      136.51     10.78 o 
   2  -1  17       41.11       36.90      4.17 o 
   3  -1  17      206.90      198.41     19.90 o 
   4  -1  17       16.94       20.73      3.97 o 
   5  -1  17        4.86        5.84      3.11 o 
   6  -1  17        0.11       -1.61      2.74 o 
  -9   0  17        0.18        1.01      5.23 o 
  -8   0  17       14.48       10.46      5.87 o 
  -7   0  17        4.35        5.23      4.99 o 
  -6   0  17      263.42      283.06     15.21 o 
  -5   0  17        5.41        6.68      5.23 o 
  -4   0  17       37.75       59.08      8.00 o 
  -3   0  17       28.97       30.89      6.60 o 
  -2   0  17      391.73      444.38     16.91 o 
  -1   0  17       12.82       21.24      5.35 o 
   0   0  17       96.95      108.14      9.53 o 
   1   0  17      421.23      409.52     34.13 o 
   2   0  17        0.98        2.76      2.49 o 
   3   0  17       82.38       75.92      5.85 o 
   4   0  17        7.50        8.86      3.86 o 
   5   0  17        0.88       -2.21      2.41 o 
   6   0  17        0.13       -2.16      2.62 o 
  -9   1  17        1.67        3.78      5.55 o 
  -8   1  17        8.52        1.25      5.11 o 
  -7   1  17        1.24       -2.37      4.71 o 
  -6   1  17        1.79        5.51      5.11 o 
  -5   1  17        8.20        4.42      4.75 o 
  -4   1  17      472.14      486.06     18.53 o 
  -3   1  17        4.41       15.08      5.39 o 
  -2   1  17       36.24       46.29      7.16 o 
  -1   1  17      175.34      211.62     12.23 o 
   0   1  17      108.13      125.88      9.53 o 
   1   1  17       90.25       85.24     10.00 o 
   2   1  17        0.66       -0.36      2.17 o 
   3   1  17       49.39       62.41      5.49 o 
   4   1  17        0.01       -2.15      2.92 o 
   5   1  17        5.60        3.02      3.16 o 
   6   1  17        1.43        0.00      4.62 o 
  -9   2  17        3.95        8.49      6.31 o 
  -8   2  17        0.42        1.05      5.15 o 
  -7   2  17        9.01        6.07      5.47 o 
  -5   2  17       26.88       18.58      5.95 o 
  -4   2  17       30.09       45.05      7.32 o 
  -3   2  17        7.49       -0.16      3.98 o 
  -2   2  17        5.28       14.76      5.19 o 
  -1   2  17        0.34        3.78      4.30 o 
   0   2  17       35.32       36.64      8.04 o 
   1   2  17        0.00        0.02      1.90 o 
   2   2  17       25.85       30.18      4.05 o 
   3   2  17        3.79        4.78      2.83 o 
   4   2  17       11.41        9.80      3.35 o 
   5   2  17        3.08        2.45      4.42 o 
   6   2  17        3.60        6.88      4.87 o 
  -9   3  17        4.49        5.71      6.07 o 
  -8   3  17        0.74       -3.54      4.30 o 
  -7   3  17        4.37        0.08      4.83 o 
  -6   3  17       15.22       12.35      5.47 o 
  -5   3  17       85.33       74.82      8.77 o 
  -4   3  17      198.40      188.73     12.39 o 
  -3   3  17        1.49        0.40      4.14 o 
  -2   3  17       62.42       65.40      8.37 o 
  -1   3  17      111.83      142.66     10.62 o 
   0   3  17       52.46       50.68     12.19 o 
   1   3  17       25.40       25.80      3.63 o 
   2   3  17        8.52       13.64      3.24 o 
   3   3  17        1.80        2.04      2.44 o 
   4   3  17        4.71        7.48      4.58 o 
   5   3  17        4.49        2.94      4.06 o 
   6   3  17        2.19        2.49      4.79 o 
  -8   4  17       20.58       18.46      7.28 o 
  -7   4  17        8.48        6.88      5.63 o 
  -6   4  17       64.34       57.56      8.65 o 
  -5   4  17       12.77       15.00      6.15 o 
  -4   4  17       13.55        6.56      5.39 o 
  -3   4  17       24.38       20.23      6.27 o 
  -2   4  17      183.70      169.32     11.83 o 
  -1   4  17       11.76       12.44      3.11 o 
   0   4  17        3.25        5.92      2.86 o 
   1   4  17       20.16       15.66      3.38 o 
   2   4  17        2.88        2.18      2.65 o 
   3   4  17        5.85        5.47      4.14 o 
   4   4  17        0.16        0.32      4.02 o 
   5   4  17        0.70        2.09      4.79 o 
  -8   5  17       13.41        4.54      6.15 o 
  -7   5  17       42.19       35.76      8.25 o 
  -6   5  17       14.54       11.02      5.87 o 
  -5   5  17        3.83        2.94      5.11 o 
  -4   5  17       44.15       29.88      7.04 o 
  -3   5  17       18.71        8.53      5.39 o 
  -2   5  17        0.02        2.73      4.91 o 
  -1   5  17       16.57       14.30      5.11 o 
   0   5  17       49.15       52.14      7.76 o 
   1   5  17        6.04        4.60      2.91 o 
   2   5  17       17.43       13.47      4.99 o 
   3   5  17       19.24       12.95      5.35 o 
   4   5  17        2.51        2.77      4.22 o 
  -7   6  17       20.41       22.20      7.64 o 
  -6   6  17        1.38        6.03      5.83 o 
  -5   6  17        0.00        8.45      5.79 o 
  -4   6  17        0.20        0.68      4.58 o 
  -3   6  17        0.61        0.97      4.91 o 
  -2   6  17       17.24        7.44      5.11 o 
  -1   6  17        0.00        0.66      2.70 o 
   0   6  17        2.11       -1.77      3.22 o 
   1   6  17       11.00       12.31      5.23 o 
   2   6  17        4.21        6.76      4.54 o 
   3   6  17        1.62        2.57      4.42 o 
   4   6  17        0.92        2.37      5.07 o 
  -6   7  17        1.20       -1.81      5.19 o 
  -5   7  17       12.79       10.90      6.07 o 
  -4   7  17       22.20       20.35      6.88 o 
  -3   7  17       10.09        6.80      5.51 o 
  -2   7  17        1.37       -1.16      2.93 o 
  -1   7  17        0.39       -3.22      3.74 o 
   0   7  17        8.86        0.12      3.94 o 
   1   7  17        5.87        4.22      4.38 o 
   2   7  17        1.69        2.37      4.30 o 
  -4   8  17        8.82        8.04      6.23 o 
  -3   8  17       28.66       18.46      6.92 o 
  -2   8  17        2.79        4.58      5.11 o 
  -1   8  17        5.12        2.53      4.83 o 
   0   8  17        0.68        0.48      4.30 o 
   1   8  17        3.62        3.86      5.11 o 
   0  -8  18        3.20        5.03      4.83 o 
  -5  -7  18        1.06        0.12      3.66 o 
  -4  -7  18        0.05       -1.89      3.22 o 
  -3  -7  18        0.12        1.53      3.42 o 
  -2  -7  18        2.87        3.42      4.22 o 
  -1  -7  18        1.19       -1.73      3.38 o 
   0  -7  18        2.26        1.97      4.02 o 
   1  -7  18        6.34        4.10      4.50 o 
   2  -7  18        0.15       -1.53      3.58 o 
  -6  -6  18       17.80       10.86      5.59 o 
  -5  -6  18        2.80        0.16      3.46 o 
  -4  -6  18        7.12        6.47      4.22 o 
  -3  -6  18        0.66        1.62      2.47 o 
  -2  -6  18       20.69       17.92      3.77 o 
  -1  -6  18        9.10       10.13      4.91 o 
   0  -6  18        1.61        1.53      3.98 o 
   1  -6  18       17.08       15.48      5.83 o 
   2  -6  18        2.68       -3.66      3.66 o 
   3  -6  18        0.00       -1.57      3.70 o 
   4  -6  18        8.19        7.96      4.99 o 
  -7  -5  18        0.12        0.72      3.82 o 
  -6  -5  18       20.50       15.40      5.51 o 
  -5  -5  18       47.23       30.05      6.68 o 
  -4  -5  18        5.89        5.19      2.89 o 
  -3  -5  18       24.27       24.40      4.11 o 
  -2  -5  18       44.47       37.77      4.61 o 
  -1  -5  18       29.81       41.99      7.20 o 
   0  -5  18       16.90       11.06      5.07 o 
   1  -5  18        0.21        0.20      3.82 o 
   2  -5  18        7.95        7.20      4.91 o 
   3  -5  18        5.25        3.90      4.87 o 
   4  -5  18        0.53       -1.13      3.62 o 
  -7  -4  18        4.22       10.46      5.23 o 
  -6  -4  18        2.02        2.09      3.38 o 
  -5  -4  18        2.61        2.50      2.67 o 
  -4  -4  18        6.68        4.14      2.99 o 
  -3  -4  18      220.43      175.49     11.19 o 
  -2  -4  18        7.22       11.23      3.14 o 
  -1  -4  18      269.00      271.55     14.81 o 
   0  -4  18        0.03        2.37      3.82 o 
   1  -4  18        2.11        2.49      3.94 o 
   2  -4  18       11.02       10.46      4.95 o 
   3  -4  18        4.80        2.90      4.06 o 
   4  -4  18       11.67        7.84      5.23 o 
   5  -4  18        2.60        5.58      2.85 o 
  -8  -3  18        1.81        1.13      4.02 o 
  -7  -3  18       21.19       25.44      8.47 o 
  -6  -3  18        0.38        1.03      2.51 o 
  -5  -3  18       24.95       29.77      8.97 o 
  -4  -3  18      136.47      146.65     30.17 o 
  -3  -3  18      430.16      394.46     76.09 o 
  -2  -3  18       60.35       59.04     10.52 o 
  -1  -3  18       50.36       59.13      7.96 o 
   0  -3  18        0.51        0.20      3.94 o 
   1  -3  18       16.37       15.44      5.43 o 
   2  -3  18       25.84       18.30      5.59 o 
   3  -3  18        2.88        1.89      3.86 o 
   4  -3  18        6.10        9.01      2.82 o 
   5  -3  18        5.56        9.48      3.03 o 
  -8  -2  18        1.93        1.99      3.19 o 
  -7  -2  18        0.64        2.85      2.98 o 
  -6  -2  18       30.27       30.81      6.84 o 
  -5  -2  18       63.79       81.86      9.29 o 
  -4  -2  18      170.21      175.03     12.15 o 
  -3  -2  18       73.16       77.07      8.45 o 
  -2  -2  18        4.03        2.77      4.26 o 
  -1  -2  18       80.54       77.37     11.22 o 
   0  -2  18      153.28      148.83     11.47 o 
   1  -2  18        0.04       -3.70      3.70 o 
   2  -2  18        0.80       -0.72      3.54 o 
   3  -2  18        0.29        1.02      2.46 o 
   4  -2  18        1.30        2.63      2.74 o 
   5  -2  18        1.13        0.03      2.71 o 
   6  -2  18        0.92        1.82      3.17 o 
  -8  -1  18       26.23       47.02      8.53 o 
  -7  -1  18        3.33        6.68      5.35 o 
  -6  -1  18        6.41        5.19      5.19 o 
  -5  -1  18      154.65      157.64     11.99 o 
  -4  -1  18       47.36       60.13      7.96 o 
  -3  -1  18        6.48       11.74      5.47 o 
  -2  -1  18       32.53       37.41      6.68 o 
  -1  -1  18        1.83       -0.32      4.18 o 
   0  -1  18      336.79      363.90     16.43 o 
   1  -1  18       63.26       57.68      8.25 o 
   2  -1  18        7.33        5.79      4.87 o 
   3  -1  18       87.12       92.25      6.36 o 
   4  -1  18       14.85       18.60      3.80 o 
   5  -1  18        1.33        0.97      2.89 o 
   6  -1  18        1.88        2.05      3.74 o 
  -9   0  18        3.66        2.45      5.95 o 
  -8   0  18        6.52        9.69      6.07 o 
  -7   0  18       26.98       23.85      6.88 o 
  -6   0  18        8.12        8.08      5.19 o 
  -5   0  18        4.54        4.14      4.50 o 
  -4   0  18      195.18      209.45     12.84 o 
  -3   0  18        1.06        0.08      4.62 o 
  -2   0  18      982.94     1073.54     26.83 o 
  -1   0  18       79.40       87.29      9.05 o 
   0   0  18       38.10       53.21      7.88 o 
   1   0  18      340.05      349.44     16.51 o 
   2   0  18        0.17        0.22      2.34 o 
   3   0  18        2.80        2.17      2.79 o 
   4   0  18        1.93        2.70      2.63 o 
   5   0  18        4.18        5.64      3.14 o 
   6   0  18        0.01       -0.27      3.02 o 
  -9   1  18        0.12        0.28      5.67 o 
  -8   1  18        0.70        0.16      5.15 o 
  -7   1  18       11.90        4.71      5.51 o 
  -6   1  18       39.16       33.50      7.44 o 
  -5   1  18       44.72       34.83      7.04 o 
  -4   1  18       25.65       24.45      6.19 o 
  -3   1  18      140.39      163.99     11.59 o 
  -2   1  18      662.54      782.73     23.21 o 
  -1   1  18      301.49      331.50     15.58 o 
   0   1  18        0.97        0.97      4.26 o 
   1   1  18        3.80       -3.14      3.58 o 
   2   1  18       16.25       14.41      3.29 o 
   3   1  18       13.26       11.00      3.29 o 
   4   1  18        0.14       -0.08      2.31 o 
   5   1  18        0.01        2.15      2.80 o 
   6   1  18        1.03        0.52      4.50 o 
  -8   2  18       16.02        7.88      6.11 o 
  -7   2  18       40.98       45.77      8.45 o 
  -6   2  18        3.67        4.99      5.39 o 
  -5   2  18       28.83       41.06      7.68 o 
  -4   2  18       26.62       23.05      6.44 o 
  -3   2  18        0.16       -3.50      3.50 o 
  -2   2  18       29.86       29.68      6.48 o 
  -1   2  18       28.18       33.30      6.39 o 
   0   2  18       79.79       81.78      8.97 o 
   1   2  18        1.02       -0.71      2.28 o 
   2   2  18       10.56        6.69      2.99 o 
   3   2  18        0.01        0.30      2.31 o 
   4   2  18       16.38       18.09      4.02 o 
   5   2  18        0.24        2.25      4.22 o 
  -8   3  18        4.23        3.78      5.47 o 
  -7   3  18        3.89        8.53      6.03 o 
  -6   3  18       35.32       41.67      7.88 o 
  -5   3  18       84.92       68.30      9.37 o 
  -4   3  18      125.29      126.97     10.90 o 
  -3   3  18      145.55      125.17     10.54 o 
  -2   3  18       30.12       28.56      6.27 o 
  -1   3  18       94.82      115.01     10.26 o 
   0   3  18       26.44       20.59      5.55 o 
   1   3  18       49.18       42.91      6.76 o 
   2   3  18        1.61        0.13      2.48 o 
   3   3  18        5.74        6.54      3.14 o 
   4   3  18        0.06        3.86      4.02 o 
   5   3  18        1.49       -0.20      3.94 o 
  -8   4  18        0.64       -4.46      4.46 o 
  -7   4  18       26.57       24.77      7.52 o 
  -6   4  18       16.96       13.51      6.07 o 
  -5   4  18        1.19        0.60      4.67 o 
  -4   4  18        5.22        2.53      4.95 o 
  -3   4  18      128.19      129.79     11.47 o 
  -2   4  18      113.93      111.03     10.42 o 
  -1   4  18       26.06       29.40      6.68 o 
   0   4  18        2.17        1.37      2.62 o 
   1   4  18       30.96       25.18      8.27 o 
   2   4  18       12.25       12.05      3.52 o 
   3   4  18        0.37       -0.84      3.54 o 
   4   4  18        0.03        3.22      4.14 o 
   5   4  18        0.32        1.61      4.54 o 
  -7   5  18        0.04       -3.22      5.27 o 
  -6   5  18        2.96        5.63      5.43 o 
  -5   5  18        9.48       13.55      6.31 o 
  -4   5  18       16.86       14.68      6.03 o 
  -3   5  18        4.13        0.24      4.34 o 
  -2   5  18       39.98       29.68      6.84 o 
  -1   5  18        1.31        5.63      4.91 o 
   0   5  18       86.83       78.97      8.53 o 
   1   5  18        2.36        2.26      2.82 o 
   2   5  18        7.70        8.08      4.87 o 
   3   5  18        1.13        0.88      4.02 o 
   4   5  18        2.94        6.35      4.62 o 
  -6   6  18        0.03       -3.42      4.71 o 
  -5   6  18       13.76        7.56      5.95 o 
  -4   6  18       43.53       32.46      7.60 o 
  -3   6  18        5.14        1.61      5.07 o 
  -2   6  18        0.22       -4.10      4.10 o 
  -1   6  18        7.04       10.58      5.59 o 
   0   6  18       11.54       10.86      4.83 o 
   1   6  18        3.42       -3.38      3.38 o 
   2   6  18        0.75       -1.41      3.94 o 
   3   6  18        0.78       -3.50      3.86 o 
  -5   7  18        4.45        9.37      6.43 o 
  -4   7  18        0.02        1.61      5.67 o 
  -3   7  18       22.04       26.34      7.28 o 
  -2   7  18        3.23        4.42      5.47 o 
  -1   7  18        0.93       -0.72      4.54 o 
   0   7  18        0.06       -1.29      3.86 o 
   1   7  18        5.64        2.73      4.67 o 
   2   7  18       11.97        7.08      5.23 o 
  -3   8  18        0.10       -4.18      5.39 o 
  -1   8  18        8.51       11.74      6.11 o 
  -4  -7  19        0.50        2.90      4.30 o 
  -3  -7  19        7.99       10.46      5.11 o 
  -2  -7  19       28.56       34.83      7.08 o 
  -1  -7  19        0.83        1.73      4.34 o 
   0  -7  19        4.01        5.51      4.71 o 
   1  -7  19        0.00       -3.10      3.82 o 
  -5  -6  19        9.33       10.70      5.51 o 
  -4  -6  19        1.27        0.68      3.14 o 
  -3  -6  19        2.37        5.06      2.92 o 
  -2  -6  19        5.25        8.24      5.11 o 
  -1  -6  19       33.44       34.47      6.92 o 
   0  -6  19        5.05       12.99      5.51 o 
   1  -6  19       13.19        6.96      5.03 o 
   2  -6  19        0.50       -3.82      3.82 o 
   3  -6  19        1.28       -0.92      3.74 o 
  -6  -5  19        8.74        6.23      4.42 o 
  -5  -5  19        0.11        3.78      4.14 o 
  -4  -5  19        0.33        0.77      2.60 o 
  -3  -5  19        0.24       -0.83      2.27 o 
  -2  -5  19       48.51       42.55      4.96 o 
  -1  -5  19       68.68       66.65      8.85 o 
   0  -5  19        0.84        1.49      3.94 o 
   1  -5  19        3.70       -0.16      3.74 o 
   2  -5  19       30.23       22.64      6.48 o 
   3  -5  19        4.39       -0.40      4.02 o 
   4  -5  19        0.29        4.58      4.75 o 
  -7  -4  19        2.42       -1.09      3.26 o 
  -6  -4  19       12.78       11.04      6.17 o 
  -5  -4  19       16.52       24.66      8.35 o 
  -4  -4  19        4.43        5.57      2.76 o 
  -3  -4  19       41.01       38.44      7.96 o 
  -2  -4  19        3.74        5.43      3.12 o 
  -1  -4  19      217.27      202.29     13.44 o 
   0  -4  19        0.01       -2.09      3.38 o 
   1  -4  19       57.59       53.09      8.21 o 
   2  -4  19        8.58        6.84      4.71 o 
   3  -4  19        0.08       -0.32      3.78 o 
   4  -4  19        1.30        1.85      4.06 o 
  -7  -3  19       10.33        5.08      3.27 o 
  -6  -3  19        0.53       -0.42      2.78 o 
  -5  -3  19       58.98       56.68     16.67 o 
  -4  -3  19      143.07      138.23     32.55 o 
  -3  -3  19       85.93       84.46     10.78 o 
  -2  -3  19       37.09       28.00      3.98 o 
  -1  -3  19       72.75       66.45      8.49 o 
   0  -3  19        9.83        6.52      4.50 o 
   1  -3  19        2.28        1.57      4.10 o 
   2  -3  19        2.62       -0.72      3.38 o 
   3  -3  19        0.40       -2.05      3.70 o 
   4  -3  19        3.08        0.16      4.14 o 
   5  -3  19        3.08       -0.64      4.50 o 
  -8  -2  19        7.08        3.12      4.06 o 
  -7  -2  19       47.85       53.41     18.10 o 
  -6  -2  19        0.42        0.20      4.87 o 
  -5  -2  19       41.46       57.19      8.12 o 
  -4  -2  19       22.84       30.37      6.64 o 
  -3  -2  19       29.60       33.34      7.04 o 
  -2  -2  19        3.59       -0.32      4.54 o 
  -1  -2  19       19.34       19.26      5.75 o 
   0  -2  19       58.14       61.62      8.21 o 
   1  -2  19       15.08        8.81      4.95 o 
   2  -2  19       29.27       26.42      6.52 o 
   3  -2  19        2.51        5.43      4.67 o 
   4  -2  19        2.13        0.32      3.98 o 
   5  -2  19        0.04        1.09      2.89 o 
  -8  -1  19        1.14       -0.88      5.55 o 
  -7  -1  19        2.60        3.38      5.63 o 
  -6  -1  19       13.85        6.88      5.39 o 
  -5  -1  19        0.58       -2.94      4.34 o 
  -4  -1  19       94.91      109.06     10.46 o 
  -3  -1  19      204.49      260.48     14.73 o 
  -2  -1  19      210.82      251.31     14.41 o 
  -1  -1  19      286.23      308.89     15.82 o 
   0  -1  19      191.02      199.59     12.92 o 
   1  -1  19       15.14        8.81      4.95 o 
   2  -1  19        3.93        2.37      3.98 o 
   3  -1  19        3.22        2.98      4.22 o 
   4  -1  19        2.62        1.57      2.70 o 
   5  -1  19        3.02        2.11      2.93 o 
  -8   0  19        6.37        1.77      5.07 o 
  -7   0  19       20.41       22.84      6.80 o 
  -6   0  19       31.95       50.19      8.61 o 
  -5   0  19        3.06        4.34      4.91 o 
  -4   0  19      200.97      203.29     13.04 o 
  -3   0  19       26.52       23.85      6.39 o 
  -2   0  19        3.11        9.09      5.43 o 
  -1   0  19       62.77       59.05      8.41 o 
   0   0  19      105.44       95.83      9.98 o 
   1   0  19        5.92       12.15      5.71 o 
   2   0  19        0.78       -0.24      3.94 o 
   3   0  19       27.96       25.75      4.09 o 
   4   0  19        4.71        2.74      3.00 o 
   5   0  19        0.03        0.41      2.99 o 
  -8   1  19        2.49        0.88      4.99 o 
  -7   1  19       14.44       13.75      6.35 o 
  -6   1  19      154.66      176.87     13.48 o 
  -5   1  19        2.02       -3.62      4.87 o 
  -4   1  19       97.96      100.45     10.26 o 
  -3   1  19       22.88       33.38      6.96 o 
  -2   1  19       20.86       21.20      6.11 o 
  -1   1  19       47.25       62.79      8.57 o 
   0   1  19       36.32       37.04      7.04 o 
   1   1  19       30.81       33.91      6.92 o 
   2   1  19        7.60        7.28      5.27 o 
   3   1  19       23.83       18.08      3.95 o 
   4   1  19        0.33       -1.42      2.56 o 
   5   1  19        0.00       -0.39      2.73 o 
  -8   2  19        2.70        5.67      6.31 o 
  -7   2  19        1.75        2.94      5.15 o 
  -6   2  19       53.49       45.57      8.25 o 
  -5   2  19        3.07        1.21      5.43 o 
  -4   2  19       88.52       91.96      9.61 o 
  -3   2  19       17.67       22.20      6.43 o 
  -2   2  19       78.15       76.71      9.17 o 
  -1   2  19      181.88      203.20     13.08 o 
   0   2  19        0.47        3.50      4.30 o 
   1   2  19       79.93       87.29      9.33 o 
   2   2  19       27.22       26.83      4.13 o 
   3   2  19        3.95        4.95      3.03 o 
   4   2  19        0.00       -0.87      2.69 o 
   5   2  19        1.50        0.97      4.42 o 
  -8   3  19       26.19       16.57      7.44 o 
  -7   3  19        0.34       -4.62      4.62 o 
  -6   3  19        1.66        4.18      4.99 o 
  -5   3  19        1.21        0.00      5.11 o 
  -4   3  19       27.52       20.75      6.68 o 
  -3   3  19        9.60       10.58      5.51 o 
  -2   3  19       43.68       46.78      8.04 o 
  -1   3  19       21.93       25.90      6.39 o 
   0   3  19        6.57        7.12      5.31 o 
   1   3  19       33.61       38.65      7.24 o 
   2   3  19        0.56       -0.72      2.59 o 
   3   3  19       12.75       13.03      3.77 o 
   4   3  19        0.20        0.76      3.86 o 
  -7   4  19        0.30       -0.40      5.47 o 
  -6   4  19       13.21        9.01      6.11 o 
  -5   4  19       17.52       17.33      6.43 o 
  -4   4  19       50.75       46.86      8.37 o 
  -3   4  19       34.12       28.84      7.24 o 
  -2   4  19       28.69       25.54      6.72 o 
  -1   4  19       26.05       40.50      7.68 o 
   0   4  19       59.35       75.26      9.05 o 
   1   4  19       58.73       57.88     12.69 o 
   2   4  19        5.56        2.22      2.95 o 
   3   4  19        0.55        1.93      3.82 o 
   4   4  19        0.08       -0.68      3.90 o 
  -7   5  19        1.05       -3.70      5.55 o 
  -6   5  19       20.79       24.81      7.64 o 
  -5   5  19        0.64        1.89      5.15 o 
  -4   5  19       16.29       24.57      7.08 o 
  -3   5  19        0.05        3.38      4.71 o 
  -2   5  19       72.78       68.86      9.25 o 
  -1   5  19       26.92       28.03      6.72 o 
   0   5  19       13.25       18.30      6.11 o 
   1   5  19        0.46        1.41      3.42 o 
   2   5  19        0.20       -1.49      3.66 o 
   3   5  19        0.25       -1.93      4.02 o 
  -6   6  19       60.73       38.85      8.61 o 
  -5   6  19        0.20        3.86      5.71 o 
  -4   6  19        0.08        5.55      5.75 o 
  -3   6  19       16.81       20.87      6.88 o 
  -2   6  19        1.17        1.25      4.87 o 
  -1   6  19        0.53       -1.49      4.62 o 
   1   6  19       16.88       12.75      5.31 o 
   2   6  19        1.55        2.37      4.10 o 
  -4   7  19        9.73       11.38      6.60 o 
  -3   7  19        1.35       -1.61      5.11 o 
  -2   7  19        9.02        4.38      5.47 o 
   0   7  19        0.02       -2.37      4.14 o 
   1   7  19        1.14        3.46      4.71 o 
  -2  -7  20        0.43        1.65      4.30 o 
  -1  -7  20        1.96        2.25      4.46 o 
   0  -7  20        6.01        4.50      4.42 o 
  -5  -6  20       21.78       23.97      6.84 o 
  -4  -6  20       13.83       14.76      5.31 o 
  -3  -6  20        0.05        2.12      2.70 o 
  -2  -6  20        3.61        0.48      4.26 o 
  -1  -6  20        6.17       15.48      5.87 o 
   0  -6  20        1.07        3.98      4.83 o 
   1  -6  20        2.43        1.01      4.71 o 
   2  -6  20        0.95        3.58      4.91 o 
  -6  -5  20        1.12        5.07      4.42 o 
  -5  -5  20        8.98        5.19      4.18 o 
  -4  -5  20        3.10        8.11      3.78 o 
  -3  -5  20       35.25       25.46      4.33 o 
  -2  -5  20        2.06        2.09      4.10 o 
  -1  -5  20       49.41       37.73      7.44 o 
   0  -5  20        2.46        3.22      4.42 o 
   1  -5  20       92.66       76.63      9.45 o 
   2  -5  20        0.10       -1.65      3.86 o 
   3  -5  20       12.55        8.81      5.43 o 
  -6  -4  20        2.21        5.72      3.33 o 
  -5  -4  20        4.91        1.86      2.77 o 
  -4  -4  20        1.39        1.91      2.58 o 
  -3  -4  20       51.36       42.34      5.43 o 
  -2  -4  20       25.62       25.58      6.39 o 
  -1  -4  20       16.26       20.75      6.31 o 
   0  -4  20        7.23        7.88      5.27 o 
   1  -4  20       11.46        7.12      4.79 o 
   2  -4  20       10.98       11.42      5.71 o 
   3  -4  20        1.63        0.44      4.18 o 
   4  -4  20        1.30       -0.76      4.54 o 
  -7  -3  20        0.48        6.76      3.54 o 
  -6  -3  20        0.00        0.97      2.84 o 
  -5  -3  20       21.67       23.84      8.00 o 
  -4  -3  20        0.19       -0.18      2.33 o 
  -3  -3  20       23.75       18.98      6.94 o 
  -2  -3  20        0.55        1.41      2.82 o 
  -1  -3  20      139.70      144.47     12.19 o 
   0  -3  20        5.88        5.47      4.54 o 
   1  -3  20       16.39       19.14      5.95 o 
   2  -3  20        0.02       -1.25      3.78 o 
   3  -3  20        6.83        9.25      5.51 o 
   4  -3  20        0.96       -3.54      3.66 o 
  -7  -2  20        0.42        0.99      3.12 o 
  -6  -2  20       11.04       14.60      5.39 o 
  -5  -2  20        5.07       11.54      5.79 o 
  -4  -2  20        6.52       10.42      5.43 o 
  -3  -2  20        0.02       -1.37      4.42 o 
  -2  -2  20      117.59      123.43     11.18 o 
  -1  -2  20        1.81       -2.53      4.30 o 
   0  -2  20       58.30       47.87      7.80 o 
   1  -2  20        0.28       -3.26      3.26 o 
   2  -2  20        6.89        7.92      5.35 o 
   3  -2  20        2.40        2.37      4.71 o 
   4  -2  20        0.64        2.41      4.95 o 
  -8  -1  20        3.01        1.33      5.87 o 
  -7  -1  20       19.91       34.79      8.00 o 
  -6  -1  20       19.07       29.36      7.52 o 
  -5  -1  20       12.74       19.30      6.43 o 
  -4  -1  20       45.59       48.43      8.00 o 
  -3  -1  20       98.52      108.49     10.94 o 
  -2  -1  20      252.09      264.21     14.85 o 
  -1  -1  20       38.06       47.06      7.88 o 
   0  -1  20        2.75        5.91      5.19 o 
   1  -1  20       11.35        8.89      5.15 o 
   2  -1  20        8.10        8.16      5.47 o 
   3  -1  20        7.70        4.95      4.83 o 
   4  -1  20        4.49        2.82      4.18 o 
   5  -1  20        0.24        0.80      2.98 o 
  -8   0  20        5.39        7.64      6.52 o 
  -7   0  20       17.15       14.84      6.64 o 
  -6   0  20       18.58       23.25      7.16 o 
  -5   0  20        4.36        3.70      4.95 o 
  -4   0  20      148.73      173.69     12.59 o 
  -3   0  20       37.77       52.13      8.33 o 
  -2   0  20       98.20      119.84     11.02 o 
  -1   0  20      103.71      120.85     10.70 o 
   0   0  20       37.31       44.40      7.76 o 
   1   0  20        3.80       -0.48      4.62 o 
   2   0  20        6.56        1.17      4.79 o 
   3   0  20       12.81       12.07      5.95 o 
   4   0  20        4.73        5.11      4.79 o 
   5   0  20        2.15        1.47      3.14 o 
  -8   1  20        1.32       -1.21      5.43 o 
  -7   1  20       18.74       17.45      7.08 o 
  -6   1  20       13.17       11.66      6.43 o 
  -5   1  20       51.09       56.63      8.73 o 
  -4   1  20       15.05       21.72      6.76 o 
  -3   1  20        0.12        1.77      4.75 o 
  -2   1  20       37.63       45.49      7.96 o 
  -1   1  20        0.13        0.08      4.75 o 
   0   1  20      134.34      152.32     12.15 o 
   1   1  20      178.15      173.18     12.35 o 
   2   1  20       38.78       37.89      7.24 o 
   3   1  20       10.45       15.64      6.19 o 
   4   1  20        0.23       -0.78      2.91 o 
  -8   2  20        1.01       -2.29      4.91 o 
  -7   2  20        0.23        1.53      5.91 o 
  -6   2  20      201.24      203.56     14.85 o 
  -5   2  20       33.56       42.31      7.96 o 
  -4   2  20        7.23       -0.08      5.27 o 
  -3   2  20        8.46       17.09      6.39 o 
  -2   2  20       11.56       10.62      5.83 o 
  -1   2  20       65.86       64.60      8.81 o 
   0   2  20       12.16        8.49      5.03 o 
   1   2  20       91.53       88.82      9.41 o 
   2   2  20       12.83       14.16      5.87 o 
   3   2  20        1.04        3.98      4.99 o 
   4   2  20        0.04        0.06      3.00 o 
  -7   3  20        0.42       -0.44      5.35 o 
  -6   3  20       14.68        3.90      5.19 o 
  -5   3  20       18.93       24.01      7.16 o 
  -4   3  20       52.32       60.17      9.17 o 
  -3   3  20       22.07       18.42      6.56 o 
  -2   3  20       17.26       11.10      6.07 o 
  -1   3  20       49.21       58.32      8.85 o 
   0   3  20       14.98       22.28      6.76 o 
   1   3  20        0.67        4.06      5.15 o 
   2   3  20        0.03        3.10      4.62 o 
   3   3  20        0.61        1.37      3.02 o 
   4   3  20        0.01        3.18      4.14 o 
  -7   4  20       12.93       11.50      6.96 o 
  -6   4  20        8.72        6.52      6.27 o 
  -5   4  20        1.58       -1.37      4.91 o 
  -4   4  20       35.64       35.11      7.96 o 
  -3   4  20        4.58        2.37      4.87 o 
  -2   4  20      107.30      101.33     10.30 o 
  -1   4  20        0.00       -2.61      5.03 o 
   0   4  20       56.47       68.30      9.09 o 
   1   4  20       14.79       20.99      6.43 o 
   3   4  20        0.06        1.65      3.82 o 
  -6   5  20       21.56       22.52      7.68 o 
  -5   5  20        3.87       -2.09      5.11 o 
  -4   5  20       12.44        4.63      5.55 o 
  -3   5  20       23.49       25.06      7.08 o 
  -2   5  20       12.94        3.70      5.11 o 
  -1   5  20        0.49        2.98      5.23 o 
   0   5  20        1.20        0.52      4.87 o 
   2   5  20        5.44        3.98      4.58 o 
  -5   6  20        0.39        2.57      6.15 o 
  -4   6  20        0.68       -3.26      5.07 o 
  -3   6  20        0.93        0.92      5.47 o 
  -2   6  20        0.22        3.22      5.35 o 
  -1   6  20        0.09       -0.80      4.46 o 
  -3   7  20        1.75       -4.75      4.75 o 
  -2   7  20        0.27       -1.57      5.51 o 
  -3  -6  21        4.44        7.00      5.23 o 
  -2  -6  21        1.28       -0.12      4.42 o 
  -1  -6  21        0.53        0.97      4.02 o 
   0  -6  21        0.08        1.17      4.75 o 
   1  -6  21        5.88        8.65      5.79 o 
  -5  -5  21        8.36        9.21      4.91 o 
  -4  -5  21        1.07        4.88      3.12 o 
  -3  -5  21        4.09        2.42      2.74 o 
  -2  -5  21        5.04        2.21      4.67 o 
  -1  -5  21       14.19       17.13      6.23 o 
   0  -5  21        7.37        9.41      5.55 o 
   1  -5  21       40.53       32.62      7.60 o 
   2  -5  21        7.43       10.54      6.07 o 
  -6  -4  21        5.54        1.70      3.03 o 
  -5  -4  21        9.13       12.82      3.79 o 
  -4  -4  21       10.82       15.41      5.73 o 
  -3  -4  21        0.81       -0.36      2.20 o 
  -2  -4  21       19.38       19.71      6.27 o 
  -1  -4  21       13.78       14.96      5.99 o 
   0  -4  21        0.02       -0.88      3.78 o 
   1  -4  21       71.54       68.50      9.57 o 
   2  -4  21        8.12        7.88      5.35 o 
   3  -4  21        0.24        1.33      4.50 o 
  -6  -3  21        5.15        2.16      3.10 o 
  -5  -3  21        0.89       -1.75      2.26 o 
  -4  -3  21        0.08       -0.75      2.36 o 
  -3  -3  21        0.14       -1.47      2.07 o 
  -2  -3  21       70.35       87.37     10.22 o 
  -1  -3  21       10.17        5.19      5.19 o 
   0  -3  21        2.45        2.49      4.10 o 
   1  -3  21        0.04       -3.14      3.14 o 
   2  -3  21       17.51       15.28      5.99 o 
   3  -3  21        1.91        1.65      4.54 o 
  -7  -2  21        0.76       -0.60      2.90 o 
  -6  -2  21        4.31        6.33      3.64 o 
  -5  -2  21       10.60       14.56      6.48 o 
  -4  -2  21       19.38       24.17      6.80 o 
  -3  -2  21        0.16       -2.82      3.74 o 
  -2  -2  21       53.95       51.52      8.08 o 
  -1  -2  21      126.69      127.69     11.63 o 
   0  -2  21       23.31       17.66      6.31 o 
   1  -2  21        0.32       -2.53      3.86 o 
   2  -2  21        9.69        1.77      4.50 o 
   3  -2  21        0.05        2.98      4.30 o 
   4  -2  21        1.44        0.52      4.75 o 
  -7  -1  21        0.06        7.72      6.27 o 
  -6  -1  21        0.64        1.81      5.71 o 
  -5  -1  21        7.67        3.98      4.95 o 
  -4  -1  21       15.11       12.11      6.35 o 
  -3  -1  21        0.71       -3.50      4.62 o 
  -2  -1  21       21.22       19.10      6.56 o 
  -1  -1  21       27.42       37.40      7.24 o 
   0  -1  21        0.62        1.01      4.95 o 
   1  -1  21       22.66       32.09      7.28 o 
   2  -1  21        0.42        1.21      4.75 o 
   3  -1  21       11.70       13.51      5.91 o 
   4  -1  21        1.25        3.82      5.03 o 
  -7   0  21       26.29       30.73      8.20 o 
  -6   0  21        1.32       -2.73      5.23 o 
  -5   0  21       18.29       17.78      6.56 o 
  -4   0  21        5.01        0.40      4.99 o 
  -3   0  21       60.10       63.91      8.89 o 
  -2   0  21       58.24       80.65      9.94 o 
  -1   0  21       47.18       48.15      8.21 o 
   0   0  21       45.99       54.06      8.29 o 
   1   0  21       30.76       20.51      6.52 o 
   2   0  21        7.22        1.05      4.91 o 
   3   0  21        7.49       -1.21      4.50 o 
   4   0  21        8.83        9.37      5.47 o 
  -7   1  21        0.00        1.85      5.31 o 
  -6   1  21       92.57       74.98     10.18 o 
  -5   1  21        3.37        2.45      5.87 o 
  -4   1  21      205.99      218.05     14.73 o 
  -3   1  21       12.99       13.83      6.52 o 
  -2   1  21        3.93        9.41      5.39 o 
  -1   1  21        0.03       -2.41      4.46 o 
   0   1  21       18.75       14.60      5.87 o 
   1   1  21        2.97        2.86      4.83 o 
   2   1  21       47.27       51.48      8.65 o 
   3   1  21        6.97        4.71      5.47 o 
   4   1  21        0.68        2.57      5.03 o 
  -7   2  21       16.78        1.29      6.27 o 
  -6   2  21        4.87        3.82      6.19 o 
  -5   2  21       18.17       22.44      7.32 o 
  -4   2  21       57.99       65.52      9.21 o 
  -3   2  21        3.08        9.97      5.79 o 
  -2   2  21        0.23        1.33      4.58 o 
  -1   2  21        1.57        8.28      5.31 o 
   0   2  21       10.80       14.84      6.23 o 
   1   2  21        0.00       -4.02      4.46 o 
   2   2  21       14.20       14.56      6.11 o 
   3   2  21        0.00        2.37      5.15 o 
   4   2  21        1.08        0.92      4.87 o 
  -7   3  21        0.54       -5.11      5.39 o 
  -6   3  21       12.11       13.47      6.88 o 
  -5   3  21        2.55        2.98      5.87 o 
  -4   3  21        3.13        9.37      5.83 o 
  -3   3  21        7.86        8.53      5.91 o 
  -2   3  21       29.89       26.50      7.28 o 
  -1   3  21       12.88       17.74      6.56 o 
   0   3  21      104.53      111.31     11.30 o 
   1   3  21        3.94       10.50      5.75 o 
   2   3  21        3.30        4.42      5.03 o 
   3   3  21        0.00        0.44      4.83 o 
  -6   4  21       13.23        5.47      6.96 o 
  -5   4  21        0.80        0.24      5.59 o 
  -4   4  21       10.01        4.50      5.35 o 
  -3   4  21       13.05       11.26      6.23 o 
  -2   4  21        0.00        2.77      5.39 o 
  -1   4  21       49.68       48.19      8.61 o 
   0   4  21        1.22        0.36      4.87 o 
   1   4  21        1.13        0.88      5.23 o 
  -5   5  21       16.81       11.90      6.84 o 
  -4   5  21        1.27        3.50      5.67 o 
  -3   5  21        0.04        5.47      6.03 o 
  -2   5  21        7.93        7.84      5.91 o 
  -1   5  21        1.80        8.49      5.63 o 
   0   5  21        4.93        4.83      5.47 o 
  -4   6  21        4.23        3.70      6.27 o 
  -3   6  21        1.45       -0.80      4.95 o 
  -2   6  21        0.08        0.00      5.11 o 
  -1   6  21        0.17        0.68      5.15 o 
  -4  -5  22        0.37       -0.66      2.58 o 
  -3  -5  22        1.64        4.54      5.23 o 
  -2  -5  22        0.35        4.71      5.15 o 
  -1  -5  22        3.36        1.93      5.03 o 
   0  -5  22        4.16        4.71      5.07 o 
   1  -5  22       21.97       15.00      6.68 o 
  -5  -4  22        5.73        4.10      3.23 o 
  -4  -4  22        1.21       -0.83      3.52 o 
  -3  -4  22       21.01       34.87      7.96 o 
  -2  -4  22       30.85       36.08      7.76 o 
  -1  -4  22      112.31      134.96     12.43 o 
   0  -4  22       44.00       54.74      8.93 o 
   1  -4  22        7.18        6.43      5.43 o 
   2  -4  22        1.53       -3.54      4.18 o 
  -6  -3  22        4.20        6.26      3.50 o 
  -5  -3  22        1.54       -0.48      2.52 o 
  -4  -3  22        6.23        5.02      3.28 o 
  -3  -3  22        2.98        3.04      2.88 o 
  -2  -3  22        2.72        7.20      5.35 o 
  -1  -3  22       55.80       43.24      8.00 o 
   0  -3  22        8.09       14.44      6.35 o 
   1  -3  22        4.52        3.74      4.91 o 
   2  -3  22        1.33        4.26      5.19 o 
   3  -3  22        0.01        2.82      4.83 o 
  -6  -2  22       21.72       23.10      6.37 o 
  -5  -2  22        1.86        0.79      2.79 o 
  -4  -2  22        0.00       -4.26      4.26 o 
  -3  -2  22       10.24        5.55      3.06 o 
  -2  -2  22        3.64        6.76      5.11 o 
  -1  -2  22        4.07       -0.04      4.67 o 
   0  -2  22        2.13        3.06      4.34 o 
   1  -2  22        3.24        3.74      4.87 o 
   2  -2  22        1.72       -0.40      3.98 o 
   3  -2  22        1.01        3.14      4.99 o 
  -7  -1  22        3.42        6.76      5.91 o 
  -6  -1  22       27.41       31.89      8.37 o 
  -5  -1  22        4.08        5.67      5.91 o 
  -4  -1  22        1.98       -1.21      5.39 o 
  -3  -1  22       73.95       82.34     10.38 o 
  -2  -1  22        2.45        1.41      5.07 o 
  -1  -1  22        1.97        6.23      5.19 o 
   0  -1  22        0.74       -1.57      4.14 o 
   1  -1  22       30.06       28.96      7.24 o 
   2  -1  22       20.59       22.08      7.08 o 
   3  -1  22       32.74       33.42      8.20 o 
  -7   0  22        0.33        1.97      5.99 o 
  -6   0  22       29.58       23.73      7.64 o 
  -5   0  22       10.10       12.75      6.31 o 
  -4   0  22        9.80        6.68      5.71 o 
  -3   0  22        7.52        9.25      5.91 o 
  -2   0  22        0.45        2.82      5.11 o 
  -1   0  22       70.04       64.80      9.33 o 
   0   0  22       33.11       41.67      7.80 o 
   1   0  22       49.33       52.97      8.57 o 
   2   0  22        6.95        6.43      5.55 o 
   3   0  22        0.73        2.21      4.91 o 
  -7   1  22        0.48       -4.14      5.47 o 
  -6   1  22        5.65        0.72      5.87 o 
  -5   1  22       54.00       59.97      9.73 o 
  -4   1  22        6.73        9.21      6.35 o 
  -3   1  22        0.24        3.38      5.07 o 
  -2   1  22        0.30        3.98      5.03 o 
  -1   1  22        3.34        3.78      5.19 o 
   0   1  22        0.26        2.17      4.99 o 
   1   1  22        0.27        2.17      4.75 o 
   2   1  22        0.11       -1.77      4.50 o 
   3   1  22        0.38        3.58      5.27 o 
  -6   2  22       12.67        7.68      6.84 o 
  -5   2  22        0.32       -1.09      5.63 o 
  -4   2  22        3.76        3.10      4.95 o 
  -3   2  22        8.67        5.03      5.51 o 
  -2   2  22       10.45        4.02      5.75 o 
  -1   2  22        7.34       14.20      6.19 o 
   0   2  22        2.31        5.31      5.55 o 
   1   2  22        3.35        0.60      5.39 o 
   2   2  22        7.17        6.23      5.63 o 
   3   2  22        5.78        5.91      5.67 o 
  -6   3  22        0.18       -3.22      5.15 o 
  -5   3  22        0.90        3.22      5.91 o 
  -4   3  22       22.56       14.48      7.00 o 
  -3   3  22       21.67       26.54      7.76 o 
  -2   3  22       27.61       25.98      7.24 o 
  -1   3  22        1.67        4.87      5.67 o 
   0   3  22        2.20        5.35      5.99 o 
   1   3  22        1.31        3.26      5.27 o 
   2   3  22        3.42        8.16      5.95 o 
  -5   4  22        1.57        0.28      5.43 o 
  -4   4  22        1.75       -2.13      5.39 o 
  -3   4  22        0.12        2.37      5.67 o 
  -2   4  22       35.83       39.13      8.37 o 
  -1   4  22        0.17        4.10      5.43 o 
   0   4  22       40.37       43.16      8.41 o 
   1   4  22        0.10        1.85      5.07 o 
  -4   5  22        1.50       -2.69      5.55 o 
  -3   5  22        5.82        1.13      5.51 o 
  -2   5  22        1.80       -1.21      5.07 o 
  -1   5  22        2.03       -0.12      5.19 o 
   0   5  22        5.25        3.46      5.59 o 
  -2  -5  23        2.20        7.44      5.67 o 
  -4  -4  23        5.43        8.70      3.82 o 
  -3  -4  23        4.91        9.85      6.19 o 
  -2  -4  23       32.62       38.13      8.20 o 
  -1  -4  23        0.69        4.18      5.19 o 
   0  -4  23        1.03       -0.08      4.26 o 
   1  -4  23        0.38        5.39      5.47 o 
  -5  -3  23        0.24       -1.49      2.80 o 
  -4  -3  23        2.79        1.71      2.72 o 
  -3  -3  23        0.04        2.25      4.87 o 
  -2  -3  23       20.85       27.35      7.72 o 
  -1  -3  23        2.70       -1.49      4.54 o 
   0  -3  23       24.71       38.69      8.29 o 
   1  -3  23        0.13        2.25      4.79 o 
   2  -3  23        1.65        5.23      5.03 o 
  -5  -2  23        1.94        0.50      2.95 o 
  -4  -2  23        6.19        7.43      4.50 o 
  -3  -2  23       15.23       16.49      6.56 o 
  -2  -2  23        0.03       -2.98      4.38 o 
  -1  -2  23       29.59       34.31      7.72 o 
   0  -2  23       21.45       20.47      6.92 o 
   1  -2  23        6.38        7.64      5.39 o 
   2  -2  23        3.71        1.65      4.91 o 
  -6  -1  23        0.19        0.04      5.55 o 
  -5  -1  23        2.60       -1.73      5.43 o 
  -4  -1  23        5.50        4.14      5.63 o 
  -3  -1  23       25.43       23.49      7.36 o 
  -2  -1  23        0.86       -4.18      4.18 o 
  -1  -1  23        1.67        1.93      5.27 o 
   0  -1  23        3.45        0.72      4.42 o 
   1  -1  23        4.04        3.18      4.79 o 
   2  -1  23        5.70        7.48      6.03 o 
  -6   0  23        0.13       -0.40      5.87 o 
  -5   0  23        6.51        7.96      6.56 o 
  -4   0  23        2.48        1.85      5.91 o 
  -3   0  23       17.16       22.60      7.44 o 
  -2   0  23       23.56       28.60      7.68 o 
  -1   0  23       10.05        9.73      5.59 o 
   0   0  23        5.33        4.62      4.83 o 
   1   0  23        8.00        9.45      6.07 o 
   2   0  23        3.03        5.47      5.55 o 
  -6   1  23        0.00       -2.57      5.39 o 
  -5   1  23        1.21        4.26      6.03 o 
  -4   1  23        0.09       -1.29      5.43 o 
  -3   1  23        9.73       21.56      7.32 o 
  -2   1  23        0.09        1.13      5.39 o 
  -1   1  23        5.63        6.76      5.55 o 
   0   1  23        3.36        0.20      5.23 o 
   1   1  23        9.44        8.93      5.95 o 
   2   1  23        8.93       13.31      6.60 o 
  -6   2  23        0.03       -4.91      4.91 o 
  -5   2  23        5.75        2.05      5.55 o 
  -4   2  23        6.86       14.28      6.56 o 
  -3   2  23        1.50        4.83      5.75 o 
  -2   2  23        8.35       13.96      6.31 o 
  -1   2  23       17.04       17.29      6.64 o 
   0   2  23        3.80        1.53      5.11 o 
   1   2  23       15.84       21.44      7.20 o 
   2   2  23       12.97        9.41      6.23 o 
  -5   3  23        0.16       -1.21      5.91 o 
  -4   3  23       13.13       16.09      7.20 o 
  -3   3  23        1.44        5.23      6.15 o 
  -2   3  23       24.94       29.32      8.08 o 
  -1   3  23        5.35        1.21      5.15 o 
   0   3  23        0.05       -0.44      4.75 o 
   1   3  23        5.76        6.47      5.99 o 
  -4   4  23        3.08        2.94      6.60 o 
  -3   4  23        9.27       19.71      7.52 o 
  -2   4  23        1.98        1.93      5.55 o 
  -1   4  23       13.48       21.19      7.20 o 
   0   4  23       29.37       28.11      7.76 o 
  -4  -3  24        1.75        4.82      3.39 o 
  -3  -3  24        2.09       -0.52      4.87 o 
  -2  -3  24        2.07        2.41      4.71 o 
  -1  -3  24        6.92       12.39      6.64 o 
   0  -3  24        0.77        3.98      5.39 o 
  -4  -2  24       13.21       16.00      4.40 o 
  -3  -2  24       36.96       41.39      8.85 o 
  -2  -2  24        0.00        0.72      5.19 o 
  -1  -2  24        0.06        0.48      4.83 o 
   0  -2  24        1.14        7.56      5.31 o 
   1  -2  24        4.28        7.44      6.23 o 
  -5  -1  24        0.06        2.94      5.63 o 
  -4  -1  24        8.23       16.33      7.28 o 
  -3  -1  24        0.19        0.68      5.31 o 
  -2  -1  24        1.18       -0.52      5.27 o 
  -1  -1  24        1.28        2.49      5.31 o 
   0  -1  24       25.15       26.62      7.36 o 
   1  -1  24        3.98        7.88      5.75 o 
  -5   0  24       18.03       22.48      8.12 o 
  -4   0  24        2.46        3.82      5.59 o 
  -3   0  24        5.53        3.42      5.95 o 
  -2   0  24       22.49       18.62      6.88 o 
  -1   0  24        1.30        5.35      5.59 o 
   0   0  24        3.39        8.04      6.11 o 
   1   0  24        1.58        2.65      5.15 o 
  -5   1  24        9.56       13.27      6.96 o 
  -4   1  24        1.07        2.61      5.59 o 
  -3   1  24        0.00        5.79      6.07 o 
  -2   1  24       35.21       42.15      8.81 o 
  -1   1  24        2.89        5.43      5.35 o 
   0   1  24        0.26        1.61      5.19 o 
   1   1  24       11.43       12.23      6.60 o 
  -5   2  24        2.26        1.29      5.23 o 
  -4   2  24        6.43       10.62      6.96 o 
  -3   2  24        1.24        0.72      5.75 o 
  -2   2  24        1.35       -1.65      5.39 o 
  -1   2  24        3.42        7.88      5.59 o 
   0   2  24       11.32       12.99      6.92 o 
   1   2  24        0.15       -4.58      4.58 o 
  -4   3  24        5.26       16.17      7.80 o 
  -3   3  24        0.37       -2.69      5.83 o 
  -2   3  24        0.47       -0.24      5.55 o 
  -1   3  24        1.50        0.80      5.59 o 
   0   3  24        1.02       -4.42      4.42 o 
  -2  -2  25        2.78        8.28      6.39 o 
  -1  -2  25        2.58        1.69      5.03 o 
  -3  -1  25        6.00        3.10      5.71 o 
  -2  -1  25        2.93        8.69      6.07 o 
  -1  -1  25        0.44       -3.74      5.03 o 
  -4   0  25        0.38        9.81      6.84 o 
  -3   0  25       52.30       68.26     10.62 o 
  -2   0  25        3.06        7.80      6.07 o 
  -1   0  25        5.34        9.53      6.19 o 
   0   0  25       16.01       17.37      7.40 o 
  -3   1  25        0.24       -1.69      5.11 o 
  -2   1  25        0.00        2.86      5.83 o 
  -1   1  25       15.74       21.80      7.76 o 
  -2   2  25       10.52       11.54      7.12 o 
                                                 
